# Supplementary material for: A multi-level multi-scale approach to study essential genes in Mycobacterium tuberculosis
Source: BMC Syst Biol. 2013 Dec 5;7:132. doi: 10.1186/1752-0509-7-132 (PMC4234997; doi:10.1186/1752-0509-7-132)
Supplement: Additional file 1: Table S1 — List of genes shortlisted to identify essentiality from different methods. [file 1752-0509-7-132-S1.xls]

## Sheet: Sheet1
Table S1 : List of genes identified as essential using different methods
Microarray	FBA	Network	p-values (network)	Phylogeny
Rv0001	Rv0013	Rv0667	1.40159e-17	Rv0002
Rv0005	Rv0046c	Rv3457c	1.92816e-15	Rv0005
Rv0006	Rv0082	Rv0363c	2.62499e-15	Rv0006
Rv0007	Rv0084	Rv3676	3.97887e-14	Rv0007
Rv0008c	Rv0098	Rv3875	4.25423e-14	Rv0009
Rv0009	Rv0189c	Rv1093	1.00188e-13	Rv0010c
Rv0011c	Rv0252	Rv2703	1.66546e-13	Rv0012
Rv0012	Rv0253	Rv3432c	2.66188e-13	Rv0014c
Rv0014c	Rv0334	Rv2495c	4.44958e-13	Rv0016c
Rv0015c	Rv0357c	Rv3416	1.723e-12	Rv0017c
Rv0016c	Rv0363c	Rv2496c	2.11431e-12	Rv0018c
Rv0017c	Rv0382c	Rv0957	3.09e-12	Rv0019c
Rv0018c	Rv0391	Rv1611	3.87838e-12	Rv0021c
Rv0019c	Rv0408	Rv2211c	6.98465e-12	Rv0036c
Rv0020c	Rv0409	Rv3874	8.96645e-12	Rv0037c
Rv0021c	Rv0414c	Rv3600c	1.36836e-11	Rv0039c
Rv0023	Rv0417	Rv3068c	1.64354e-11	Rv0043c
Rv0025	Rv0422c	Rv1437	3.83791e-11	Rv0044c
Rv0027	Rv0423c	Rv1617	3.85667e-11	Rv0045c
Rv0028	Rv0436c	Rv1326c	4.32271e-11	Rv0046c
Rv0029	Rv0437c	Rv2881c	7.41422e-11	Rv0047c
Rv0031	Rv0470c	Rv2347c	7.51962e-11	Rv0048c
Rv0034	Rv0482	Rv1021	7.84648e-11	Rv0049
Rv0036c	Rv0489	Rv2346c	1.82661e-10	Rv0051
Rv0037c	Rv0500	Rv1656	1.98352e-10	Rv0052
Rv0038	Rv0509	Rv0768	5.30714e-10	Rv0053
Rv0039c	Rv0510	Rv1530	5.49819e-10	Rv0054
Rv0040c	Rv0511	Rv3872	6.49303e-10	Rv0066c
Rv0041	Rv0512	Rv2215	8.78388e-10	Rv0067c
Rv0043c	Rv0524	Rv0075	9.4344e-10	Rv0068
Rv0044c	Rv0545c	Rv2332	1.64993e-09	Rv0070c
Rv0046c	Rv0570	Rv1328	2.19766e-09	Rv0073
Rv0047c	Rv0618	Rv0489	3.41792e-09	Rv0074
Rv0048c	Rv0619	Rv3219	3.65969e-09	Rv0077c
Rv0049	Rv0620	Rv3602c	3.98464e-09	Rv0078
Rv0050	Rv0644c	Rv2783c	7.25725e-09	Rv0080
Rv0053	Rv0694	Rv1405c	7.89417e-09	Rv0081
Rv0054	Rv0733	Rv0707	9.09662e-09	Rv0092
Rv0055	Rv0772	Rv1601	1.03379e-08	Rv0094c
Rv0056	Rv0777	Rv0436c	1.36883e-08	Rv0103c
Rv0057	Rv0780	Rv2205c	2.24492e-08	Rv0106
Rv0058	Rv0788	Rv1653	2.30918e-08	Rv0110
Rv0059	Rv0803	Rv3710	2.54906e-08	Rv0111
Rv0060	Rv0809	Rv0904c	3.7012e-08	Rv0116c
Rv0063	Rv0812	Rv0703	5.31722e-08	Rv0117
Rv0065	Rv0855	Rv1449c	6.02231e-08	Rv0118c
Rv0066c	Rv0858c	Rv1485	6.28915e-08	Rv0119
Rv0068	Rv0859	Rv2344c	1.31036e-07	Rv0120c
Rv0069c	Rv0860	Rv3310	1.48323e-07	Rv0121c
Rv0070c	Rv0884c	Rv1603	2.23328e-07	Rv0125
Rv0071	Rv0946c	Rv2124c	2.37436e-07	Rv0126
Rv0072	Rv0957	Rv1001	2.88588e-07	Rv0130
Rv0073	Rv0993	Rv0852	3.21712e-07	Rv0131c
Rv0074	Rv1001	Rv0951	4.34947e-07	Rv0132c
Rv0076c	Rv1005c	Rv3255c	9.02982e-07	Rv0133
Rv0077c	Rv1011	Rv3873	9.87083e-07	Rv0134
Rv0078	Rv1017c	Rv1017c	1.23494e-06	Rv0135c
Rv0079	Rv1018c	Rv0400c	1.59072e-06	Rv0136
Rv0080	Rv1023	Rv1336	1.7734e-06	Rv0138
Rv0081	Rv1079	Rv2498c	2.00561e-06	Rv0139
Rv0082	Rv1086	Rv2677c	4.88125e-06	Rv0140
Rv0083	Rv1092c	Rv3913	1.84029e-05	Rv0142
Rv0085	Rv1098c	Rv2678c	2.51822e-05	Rv0147
Rv0086	Rv1161	Rv3436c	2.88954e-05	Rv0148
Rv0087	Rv1162	Rv3307	2.98129e-05	Rv0149
Rv0088	Rv1163	Rv3667	3.17383e-05	Rv0153c
Rv0090	Rv1164	Rv1606	3.71247e-05	Rv0154c
Rv0093c	Rv1185c	Rv1104	3.86115e-05	Rv0155
Rv0094c	Rv1201c	Rv2476c	6.49651e-05	Rv0156
Rv0096	Rv1202	Rv2182c	9.3525e-05	Rv0157
Rv0097	Rv1236	Rv3264c	0.000100329	Rv0158
Rv0098	Rv1237	Rv2394	0.000112863	Rv0161
Rv0099	Rv1238	Rv1198	0.000125032	Rv0163
Rv0100	Rv1240	Rv0993	0.000138041	Rv0166
Rv0103c	Rv1285	Rv2388c	0.000182518	Rv0167
Rv0104	Rv1286	Rv1079	0.000186114	Rv0168
Rv0107c	Rv1293	Rv2589	0.000186472	Rv0170
Rv0108c	Rv1294	Rv1404	0.000186695	Rv0171
Rv0110	Rv1302	Rv0619	0.000285098	Rv0172
Rv0112	Rv1304	Rv0948c	0.000396161	Rv0173
Rv0113	Rv1305	Rv2524c	0.000415579	Rv0174
Rv0114	Rv1306	Rv0046c	0.000559451	Rv0175
Rv0115	Rv1307	Rv3871	0.000564107	Rv0176
Rv0116c	Rv1308	Rv2916c	0.000612701	Rv0177
Rv0118c	Rv1309	Rv1595	0.000613633	Rv0179c
Rv0119	Rv1310	Rv3490	0.00063502	Rv0181c
Rv0120c	Rv1311	Rv1197	0.000656164	Rv0182c
Rv0122	Rv1315	Rv3240c	0.00067478	Rv0184
Rv0123	Rv1323	Rv1638	0.000679465	Rv0185
Rv0124	Rv1338	Rv3624c	0.000719865	Rv0187
Rv0125	Rv1350	Rv0777	0.000770093	Rv0189c
Rv0126	Rv1380	Rv3227	0.000816893	Rv0190
Rv0127	Rv1381	Rv1599	0.00097624	Rv0196
Rv0128	Rv1383	Rv2539c	0.00100213	Rv0197
Rv0129c	Rv1385	Rv1908c	0.00110917	Rv0198c
Rv0130	Rv1389	Rv1286	0.00134102	Rv0199
Rv0131c	Rv1391	Rv2710	0.00157645	Rv0200
Rv0132c	Rv1392	Rv1600	0.0018953	Rv0201c
Rv0133	Rv1408	Rv0334	0.0019389	Rv0202c
Rv0134	Rv1436	Rv2537c	0.00286746	Rv0204c
Rv0135c	Rv1437	Rv2965c	0.00286945	Rv0205
Rv0137c	Rv1438	Rv0254c	0.00323323	Rv0206c
Rv0138	Rv1448c	Rv1121	0.00361334	Rv0207c
Rv0140	Rv1449c	Rv2139	0.00382641	Rv0209
Rv0141c	Rv1451	Rv0510	0.00398388	Rv0210
Rv0142	Rv1475c	Rv3246c	0.00415147	Rv0214
Rv0143c	Rv1484	Rv1256c	0.00475414	Rv0215c
Rv0144	Rv1492	Rv1559	0.00512082	Rv0216
Rv0145	Rv1493	Rv0491	0.00512471	Rv0217c
Rv0146	Rv1512	Rv2540c	0.00529081	Rv0220
Rv0147	Rv1551	Rv0946c	0.00533912	Rv0221
Rv0148	Rv1552	Rv2392	0.00550533	Rv0222
Rv0149	Rv1553	Rv1023	0.00563302	Rv0223c
Rv0150c	Rv1554	Rv0511	0.00634752	Rv0225
Rv0153c	Rv1555	Rv3608c	0.0063546	Rv0226c
Rv0154c	Rv1568	Rv2421c	0.00639485	Rv0227c
Rv0155	Rv1569	Rv0752c	0.00674203	Rv0228
Rv0156	Rv1570	Rv3543c	0.00705168	Rv0236c
Rv0157	Rv1589	Rv3441c	0.00748179	Rv0238
Rv0158	Rv1594	Rv0542c	0.00790539	Rv0241c
Rv0159c	Rv1595	Rv0650	0.00791264	Rv0242c
Rv0162c	Rv1599	Rv0053	0.00801091	Rv0243
Rv0163	Rv1601	Rv0066c	0.00810392	Rv0244c
Rv0164	Rv1603	Rv1074c	0.0082066	Rv0245
Rv0165c	Rv1605	Rv1940	0.00870296	Rv0247c
Rv0166	Rv1606	Rv1240	0.00883135	Rv0248c
Rv0167	Rv1611	Rv1589	0.00908982	Rv0249c
Rv0168	Rv1612	Rv3275c	0.0093537	Rv0250c
Rv0169	Rv1613	Rv1011	0.00952623	Rv0251c
Rv0170	Rv1620c	Rv0733	0.00955491	Rv0252
Rv0171	Rv1621c	Rv1568	0.00956836	Rv0253
Rv0172	Rv1622c	Rv3112	0.0105679	Rv0254c
Rv0173	Rv1623c	Rv2335	0.0110443	Rv0259c
Rv0174	Rv1652	Rv2066	0.011119	Rv0260c
Rv0175	Rv1653	Rv2737c	0.0115538	Rv0261c
Rv0176	Rv1654	Rv1412	0.0119215	Rv0263c
Rv0177	Rv1655	Rv2457c	0.0120168	Rv0264c
Rv0178	Rv1656	Rv0803	0.0124229	Rv0267
Rv0179c	Rv1662	Rv1837c	0.0125133	Rv0269c
Rv0180c	Rv1663	Rv2726c	0.012562	Rv0270
Rv0182c	Rv1692	Rv0058	0.0128768	Rv0271c
Rv0183	Rv1699	Rv1570	0.0130348	Rv0272c
Rv0184	Rv1712	Rv0417	0.0130783	Rv0273c
Rv0186	Rv1737c	Rv0981	0.0139984	Rv0274
Rv0187	Rv1837c	Rv2158c	0.0142214	Rv0276
Rv0188	Rv1843c	Rv0288	0.0142349	Rv0282
Rv0189c	Rv1878	Rv1674c	0.0142704	Rv0283
Rv0190	Rv1885c	Rv0422c	0.0145617	Rv0284
Rv0191	Rv1902c	Rv1266c	0.0150837	Rv0287
Rv0192	Rv1981c	Rv2225	0.0155011	Rv0288
Rv0195	Rv2006	Rv0705	0.016475	Rv0289
Rv0196	Rv2029c	Rv2786c	0.0178521	Rv0290
Rv0197	Rv2051c	Rv0701	0.018378	Rv0291
Rv0198c	Rv2121c	Rv3148	0.0189253	Rv0292
Rv0199	Rv2122c	Rv0350	0.0201069	Rv0293c
Rv0200	Rv2124c	Rv0892	0.0204773	Rv0303
Rv0201c	Rv2136c	Rv0016c	0.0212833	Rv0306
Rv0202c	Rv2139	Rv1122	0.0213746	Rv0307c
Rv0203	Rv2152c	Rv2790c	0.022101	Rv0308
Rv0204c	Rv2153c	Rv0772	0.022429	Rv0309
Rv0205	Rv2155c	Rv3537	0.022673	Rv0310c
Rv0206c	Rv2156c	Rv0013	0.0227198	Rv0311
Rv0207c	Rv2157c	Rv3708c	0.0230927	Rv0313
Rv0208c	Rv2158c	Rv3784	0.0236254	Rv0315
Rv0209	Rv2163c	Rv0437c	0.0236866	Rv0322
Rv0211	Rv2178c	Rv1202	0.0240616	Rv0327c
Rv0212c	Rv2192c	Rv0866	0.0240651	Rv0332
Rv0215c	Rv2193	Rv0255c	0.0244056	Rv0333
Rv0217c	Rv2194	Rv2465c	0.0251313	Rv0334
Rv0218	Rv2195	Rv2029c	0.025146	Rv0336
Rv0220	Rv2196	Rv2552c	0.0253657	Rv0337c
Rv0221	Rv2200c	Rv3715c	0.0254041	Rv0338c
Rv0222	Rv2201	Rv1098c	0.0256241	Rv0351
Rv0224c	Rv2202c	Rv2919c	0.0260968	Rv0353
Rv0226c	Rv2210c	Rv0769	0.0261791	Rv0356c
Rv0227c	Rv2211c	Rv1538c	0.0262955	Rv0358
Rv0229c	Rv2220	Rv1612	0.026672	Rv0359
Rv0230c	Rv2222c	Rv3574	0.0272632	Rv0360c
Rv0231	Rv2225	Rv2359	0.0276225	Rv0361
Rv0232	Rv2231c	Rv0858c	0.0278029	Rv0363c
Rv0233	Rv2245	Rv3019c	0.0283261	Rv0364
Rv0234c	Rv2246	Rv3109	0.0286862	Rv0365c
Rv0235c	Rv2281	Rv1994c	0.0287339	Rv0370c
Rv0236c	Rv2335	Rv3535c	0.0292508	Rv0380c
Rv0237	Rv2344c	Rv1451	0.0295956	Rv0381c
Rv0239	Rv2378c	Rv3581c	0.0306291	Rv0383c
Rv0240	Rv2379c	Rv2988c	0.0312634	Rv0384c
Rv0241c	Rv2380c	Rv1385	0.0312652	Rv0385
Rv0242c	Rv2381c	Rv1551	0.03159	Rv0389
Rv0243	Rv2382c	Rv0884c	0.0325584	Rv0391
Rv0244c	Rv2383c	Rv1213	0.0330366	Rv0392c
Rv0245	Rv2384	Rv1330c	0.0341441	Rv0397
Rv0247c	Rv2386c	Rv3279c	0.0345821	Rv0400c
Rv0248c	Rv2388c	Rv3568c	0.0347428	Rv0401
Rv0249c	Rv2391	Rv3582c	0.035337	Rv0402c
Rv0250c	Rv2392	Rv1394c	0.0353678	Rv0403c
Rv0251c	Rv2436	Rv0618	0.035571	Rv0404
Rv0252	Rv2443	Rv0352	0.0372053	Rv0406c
Rv0253	Rv2445c	Rv0357c	0.0374314	Rv0407
Rv0254c	Rv2447c	Rv2065	0.0384336	Rv0408
Rv0255c	Rv2465c	Rv2870c	0.0390094	Rv0409
Rv0257c	Rv2483c	Rv0414c	0.039705	Rv0410c
Rv0259c	Rv2503c	Rv0260c	0.0400974	Rv0411c
Rv0260c	Rv2504c	Rv2155c	0.040115	Rv0412c
Rv0262c	Rv2524c	Rv0001	0.0407817	Rv0415
Rv0263c	Rv2537c	Rv2202c	0.0409701	Rv0416
Rv0264c	Rv2538c	Rv2193	0.0411804	Rv0418
Rv0265c	Rv2539c	Rv2157c	0.0413617	Rv0419
Rv0267	Rv2540c	Rv0732	0.0418103	Rv0421c
Rv0268c	Rv2552c	Rv1297	0.0418472	Rv0422c
Rv0269c	Rv2573	Rv0389	0.0424084	Rv0427c
Rv0270	Rv2584c	Rv2391	0.0428197	Rv0428c
Rv0272c	Rv2610c	Rv2072c	0.0431848	Rv0430
Rv0273c	Rv2611c	Rv1935c	0.0434696	Rv0431
Rv0274	Rv2612c	Rv3391	0.0436338	Rv0432
Rv0275c	Rv2677c	Rv0780	0.0452991	Rv0434
Rv0276	Rv2678c	Rv1086	0.0454734	Rv0435c
Rv0277c	Rv2702	Rv3223c	0.0458722	Rv0436c
Rv0278c	Rv2726c	Rv1380	0.0463196	Rv0439c
Rv0279c	Rv2753c	Rv3261	0.0473295	Rv0440
Rv0281	Rv2763c	Rv0382c	0.0473552	Rv0443
Rv0283	Rv2773c	Rv2178c	0.0473703	Rv0450c
Rv0284	Rv2860c	Rv0824c	0.0475969	Rv0451c
Rv0285	Rv2870c	Rv0808	0.0486001	Rv0455c
Rv0286	Rv2881c	Rv2841c	0.0490737	Rv0456c
Rv0287	Rv2920c	Rv0860	0.0498191	Rv0457c
Rv0288	Rv2928	Rv2236c	0.0500122	Rv0458
Rv0289	Rv2930	Rv2439c	0.0505577	Rv0459
Rv0290	Rv2931	Rv2573	0.0512668	Rv0460
Rv0291	Rv2932	Rv0700	0.0516985	Rv0462
Rv0292	Rv2933	Rv3145	0.0546761	Rv0464c
Rv0293c	Rv2934	Rv3137	0.0547487	Rv0465c
Rv0294	Rv2935	Rv3526	0.0582142	Rv0466
Rv0295c	Rv2940c	Rv3372	0.0585636	Rv0468
Rv0297	Rv2941	Rv3215	0.0587937	Rv0472c
Rv0298	Rv2945c	Rv1403c	0.0591428	Rv0473
Rv0299	Rv2947c	Rv3838c	0.0611791	Rv0474
Rv0300	Rv2949c	Rv0952	0.0618275	Rv0475
Rv0301	Rv2957	Rv1594	0.0624256	Rv0476
Rv0302	Rv2958c	Rv1162	0.0629076	Rv0481c
Rv0303	Rv2962c	Rv0509	0.0630104	Rv0483
Rv0305c	Rv2977c	Rv3140	0.0633634	Rv0484c
Rv0306	Rv2981c	Rv2601	0.0637056	Rv0485
Rv0307c	Rv2987c	Rv1633	0.0639961	Rv0487
Rv0308	Rv2988c	Rv0189c	0.0642265	Rv0490
Rv0309	Rv2992c	Rv2711	0.0644672	Rv0491
Rv0310c	Rv2995c	Rv0126	0.0645936	Rv0495c
Rv0311	Rv3001c	Rv3704c	0.0652892	Rv0496
Rv0312	Rv3002c	Rv3619c	0.0657906	Rv0498
Rv0313	Rv3010c	Rv1077	0.0670132	Rv0499
Rv0314c	Rv3042c	Rv1416	0.0673571	Rv0500
Rv0315	Rv3043c	Rv1295	0.0677571	Rv0502
Rv0316	Rv3048c	Rv1092c	0.0686532	Rv0503c
Rv0317c	Rv3051c	Rv0685	0.0690297	Rv0504c
Rv0318c	Rv3068c	Rv2848c	0.0693904	Rv0506
Rv0319	Rv3113	Rv0195	0.0722071	Rv0507
Rv0320	Rv3145	Rv3398c	0.0730278	Rv0508
Rv0322	Rv3146	Rv3257c	0.0737907	Rv0512
Rv0324	Rv3147	Rv0753c	0.0792666	Rv0513
Rv0327c	Rv3148	Rv0809	0.0800507	Rv0515
Rv0328	Rv3149	Rv3556c	0.0803485	Rv0516c
Rv0329c	Rv3150	Rv3628	0.0811393	Rv0517
Rv0330c	Rv3152	Rv3418c	0.0819748	Rv0518
Rv0331	Rv3153	Rv2156c	0.0824235	Rv0519c
Rv0332	Rv3154	Rv1596	0.0826986	Rv0523c
Rv0333	Rv3155	Rv1658	0.0828264	Rv0525
Rv0334	Rv3156	Rv3020c	0.0833081	Rv0526
Rv0335c	Rv3157	Rv2322c	0.0835263	Rv0528
Rv0337c	Rv3158	Rv0682	0.0856792	Rv0530
Rv0338c	Rv3227	Rv2122c	0.0876542	Rv0534c
Rv0340	Rv3229c	Rv2583c	0.0953775	Rv0535
Rv0341	Rv3236c	Rv2981c	0.0987766	Rv0539
Rv0342	Rv3248c	Rv1018c	0.0992101	Rv0542c
Rv0343	Rv3255c	Rv3313c	0.10386	Rv0543c
Rv0344c	Rv3264c	Rv2150c	0.105147	Rv0545c
Rv0345	Rv3265c	Rv1381	0.105355	Rv0546c
Rv0346c	Rv3266c	Rv2222c	0.105464	Rv0547c
Rv0348	Rv3276c	Rv1781c	0.109792	Rv0548c
Rv0349	Rv3279c	Rv2538c	0.114958	Rv0551c
Rv0350	Rv3280	Rv3132c	0.116309	Rv0552
Rv0351	Rv3307	Rv1221	0.116652	Rv0553
Rv0352	Rv3340	Rv0524	0.1241	Rv0554
Rv0353	Rv3356c	Rv1408	0.124577	Rv0557
Rv0356c	Rv3372	Rv2882c	0.126601	Rv0559c
Rv0357c	Rv3393	Rv2445c	0.127938	Rv0560c
Rv0358	Rv3396c	Rv1037c	0.131341	Rv0561c
Rv0360c	Rv3398c	Rv1151c	0.148696	Rv0562
Rv0361	Rv3410c	Rv0896	0.155957	Rv0564c
Rv0362	Rv3411c	Rv0115	0.164711	Rv0565c
Rv0363c	Rv3423c	Rv1141c	0.17456	Rv0568
Rv0364	Rv3436c	Rv3048c	0.176631	Rv0573c
Rv0365c	Rv3465	Rv1129c	0.176655	Rv0575c
Rv0366c	Rv3490	Rv0452	0.18311	Rv0583c
Rv0367c	Rv3581c	Rv3545c	0.187291	Rv0585c
Rv0368c	Rv3582c	Rv3534c	0.193006	Rv0586
Rv0369c	Rv3588c	Rv1631	0.193076	Rv0587
Rv0370c	Rv3601c	Rv0681	0.194217	Rv0588
Rv0372c	Rv3602c	Rv1175c	0.205553	Rv0590
Rv0373c	Rv3607c	Rv2291	0.223762	Rv0591
Rv0374c	Rv3609c	Rv2996c	0.228989	Rv0592
Rv0376c	Rv3628	Rv0112	0.241426	Rv0593
Rv0378	Rv3696c	Rv2780	0.25254	Rv0594
Rv0379	Rv3708c	Rv0237	0.256662	Rv0602c
Rv0382c	Rv3709c	Rv1106c	0.261061	Rv0625c
Rv0383c	Rv3710	Rv0512	0.266489	Rv0629c
Rv0384c	Rv3754	Rv0812	0.271369	Rv0630c
Rv0385	Rv3792	Rv3042c	0.27639	Rv0631c
Rv0386	Rv3793	Rv3309c	0.308328	Rv0632c
Rv0387c	Rv3794	Rv1409	0.317994	Rv0634c
Rv0389	Rv3795	Rv1654	0.333069	Rv0635
Rv0390	Rv3800c	Rv3859c	0.333846	Rv0636
Rv0391	Rv3801c	Rv2592c	0.3352	Rv0637
Rv0392c	Rv3806c	Rv0337c	0.342465	Rv0639
Rv0394c	Rv3808c	Rv2754c	0.35548	Rv0642c
Rv0397	Rv3809c	Rv1007c	0.370362	Rv0643c
Rv0398c	Rv3815c	Rv2471	0.371631	Rv0644c
Rv0399c	Rv3818	Rv2904c	0.387925	Rv0645c
Rv0400c	Rv3838c	Rv1475c	0.392782	Rv0646c
Rv0401	Rv3913	Rv3465	0.396108	Rv0647c
Rv0403c		Rv3881c	0.459807	Rv0648
Rv0405		Rv3646c	0.472396	Rv0650
Rv0407		Rv2855	0.47659	Rv0652
Rv0408		Rv0905	0.494775	Rv0654
Rv0410c				Rv0655
Rv0411c				Rv0663
Rv0412c				Rv0672
Rv0413				Rv0673
Rv0414c				Rv0674
Rv0415				Rv0676c
Rv0417				Rv0677c
Rv0418				Rv0680c
Rv0419				Rv0681
Rv0422c				Rv0686
Rv0423c				Rv0687
Rv0424c				Rv0688
Rv0425c				Rv0691c
Rv0426c				Rv0692
Rv0427c				Rv0693
Rv0428c				Rv0694
Rv0429c				Rv0695
Rv0430				Rv0696
Rv0431				Rv0697
Rv0432				Rv0711
Rv0433				Rv0712
Rv0434				Rv0724
Rv0435c				Rv0728c
Rv0437c				Rv0730
Rv0439c				Rv0732
Rv0440				Rv0735
Rv0441c				Rv0737
Rv0442c				Rv0751c
Rv0443				Rv0752c
Rv0444c				Rv0753c
Rv0445c				Rv0756c
Rv0447c				Rv0757
Rv0448c				Rv0758
Rv0449c				Rv0759c
Rv0450c				Rv0760c
Rv0451c				Rv0762c
Rv0452				Rv0763c
Rv0453				Rv0764c
Rv0455c				Rv0765c
Rv0456c				Rv0766c
Rv0458				Rv0767c
Rv0459				Rv0768
Rv0460				Rv0769
Rv0461				Rv0770
Rv0462				Rv0771
Rv0463				Rv0772
Rv0464c				Rv0773c
Rv0465c				Rv0775
Rv0466				Rv0776c
Rv0467				Rv0777
Rv0468				Rv0778
Rv0469				Rv0779c
Rv0470c				Rv0783c
Rv0472c				Rv0784
Rv0473				Rv0786c
Rv0474				Rv0788
Rv0475				Rv0791c
Rv0476				Rv0792c
Rv0478				Rv0795
Rv0479c				Rv0796
Rv0482				Rv0798c
Rv0483				Rv0799c
Rv0485				Rv0800
Rv0486				Rv0804
Rv0487				Rv0807
Rv0488				Rv0808
Rv0489				Rv0809
Rv0490				Rv0811c
Rv0491				Rv0814c
Rv0493c				Rv0815c
Rv0495c				Rv0817c
Rv0496				Rv0818
Rv0497				Rv0820
Rv0498				Rv0821c
Rv0500				Rv0822c
Rv0501				Rv0823c
Rv0502				Rv0825c
Rv0503c				Rv0826
Rv0504c				Rv0827c
Rv0505c				Rv0828c
Rv0506				Rv0838
Rv0509				Rv0843
Rv0510				Rv0844c
Rv0511				Rv0851c
Rv0513				Rv0852
Rv0514				Rv0854
Rv0516c				Rv0855
Rv0518				Rv0856
Rv0519c				Rv0858c
Rv0520				Rv0859
Rv0521c				Rv0860
Rv0522				Rv0861c
Rv0523c				Rv0862c
Rv0524				Rv0864
Rv0526				Rv0865
Rv0527				Rv0866
Rv0528				Rv0868c
Rv0529				Rv0870c
Rv0530				Rv0871
Rv0532				Rv0875c
Rv0533c				Rv0876c
Rv0534c				Rv0877
Rv0535				Rv0880
Rv0536				Rv0881
Rv0537c				Rv0883c
Rv0538				Rv0885
Rv0541c				Rv0886
Rv0543c				Rv0887c
Rv0544c				Rv0889c
Rv0545c				Rv0892
Rv0546c				Rv0895
Rv0547c				Rv0896
Rv0548c				Rv0897c
Rv0549c				Rv0898c
Rv0550c				Rv0902c
Rv0552				Rv0903c
Rv0553				Rv0904c
Rv0554				Rv0905
Rv0555				Rv0906
Rv0556				Rv0908
Rv0557				Rv0909
Rv0558				Rv0910
Rv0559c				Rv0912
Rv0562				Rv0914c
Rv0563				Rv0923c
Rv0565c				Rv0926c
Rv0566c				Rv0927c
Rv0567				Rv0929
Rv0568				Rv0933
Rv0569				Rv0936
Rv0571c				Rv0937c
Rv0572c				Rv0938
Rv0574c				Rv0940c
Rv0575c				Rv0944
Rv0576				Rv0945
Rv0577				Rv0950c
Rv0578c				Rv0952
Rv0579				Rv0953c
Rv0580c				Rv0956
Rv0581				Rv0958
Rv0582				Rv0959
Rv0583c				Rv0969
Rv0585c				Rv0971c
Rv0586				Rv0972c
Rv0587				Rv0973c
Rv0588				Rv0974c
Rv0590				Rv0975c
Rv0591				Rv0976c
Rv0595c				Rv0981
Rv0596c				Rv0984
Rv0597c				Rv0986
Rv0598c				Rv0989c
Rv0599c				Rv0990c
Rv0601c				Rv0992c
Rv0602c				Rv0993
Rv0603				Rv0995
Rv0605				Rv0998
Rv0606				Rv0999
Rv0607				Rv1002c
Rv0608				Rv1003
Rv0609				Rv1005c
Rv0610c				Rv1007c
Rv0611c				Rv1008
Rv0612				Rv1009
Rv0613c				Rv1013
Rv0614				Rv1015c
Rv0615				Rv1016c
Rv0617				Rv1017c
Rv0618				Rv1019
Rv0619				Rv1020
Rv0624				Rv1021
Rv0626				Rv1022
Rv0627				Rv1024
Rv0628c				Rv1025
Rv0631c				Rv1026
Rv0632c				Rv1027c
Rv0633c				Rv1028c
Rv0634c				Rv1030
Rv0635				Rv1033c
Rv0636				Rv1047
Rv0637				Rv1056
Rv0638				Rv1057
Rv0639				Rv1058
Rv0640				Rv1059
Rv0641				Rv1062
Rv0642c				Rv1063c
Rv0643c				Rv1065
Rv0644c				Rv1066
Rv0645c				Rv1069c
Rv0646c				Rv1070c
Rv0647c				Rv1071c
Rv0648				Rv1072
Rv0649				Rv1073
Rv0650				Rv1074c
Rv0651				Rv1075c
Rv0652				Rv1076
Rv0653c				Rv1079
Rv0654				Rv1080c
Rv0655				Rv1082
Rv0656c				Rv1083
Rv0657c				Rv1084
Rv0659c				Rv1085c
Rv0660c				Rv1086
Rv0661c				Rv1094
Rv0662c				Rv1095
Rv0663				Rv1096
Rv0664				Rv1098c
Rv0665				Rv1099c
Rv0666				Rv1100
Rv0667				Rv1104
Rv0668				Rv1106c
Rv0669c				Rv1109c
Rv0670				Rv1112
Rv0671				Rv1118c
Rv0673				Rv1120c
Rv0676c				Rv1122
Rv0677c				Rv1123c
Rv0678				Rv1124
Rv0679c				Rv1125
Rv0680c				Rv1128c
Rv0681				Rv1129c
Rv0682				Rv1131
Rv0683				Rv1132
Rv0684				Rv1136
Rv0685				Rv1139c
Rv0686				Rv1140
Rv0688				Rv1142c
Rv0689c				Rv1143
Rv0692				Rv1144
Rv0693				Rv1145
Rv0694				Rv1146
Rv0695				Rv1147
Rv0696				Rv1148c
Rv0697				Rv1151c
Rv0698				Rv1152
Rv0700				Rv1154c
Rv0701				Rv1155
Rv0702				Rv1156
Rv0703				Rv1159
Rv0704				Rv1160
Rv0705				Rv1162
Rv0706				Rv1163
Rv0707				Rv1164
Rv0708				Rv1165
Rv0709				Rv1166
Rv0710				Rv1167c
Rv0713				Rv1173
Rv0714				Rv1174c
Rv0715				Rv1177
Rv0716				Rv1178
Rv0717				Rv1180
Rv0718				Rv1181
Rv0719				Rv1182
Rv0720				Rv1183
Rv0721				Rv1184c
Rv0722				Rv1185c
Rv0723				Rv1187
Rv0724				Rv1188
Rv0725c				Rv1189
Rv0726c				Rv1191
Rv0729				Rv1193
Rv0730				Rv1199c
Rv0732				Rv1200
Rv0733				Rv1201c
Rv0734				Rv1203c
Rv0736				Rv1204c
Rv0738				Rv1205
Rv0740				Rv1206
Rv0741				Rv1207
Rv0742				Rv1208
Rv0744c				Rv1210
Rv0745				Rv1212c
Rv0746				Rv1216c
Rv0747				Rv1217c
Rv0748				Rv1218c
Rv0749				Rv1219c
Rv0750				Rv1221
Rv0751c				Rv1229c
Rv0752c				Rv1230c
Rv0753c				Rv1231c
Rv0754				Rv1232c
Rv0755c				Rv1234
Rv0756c				Rv1235
Rv0757				Rv1236
Rv0758				Rv1237
Rv0759c				Rv1238
Rv0760c				Rv1239c
Rv0761c				Rv1244
Rv0765c				Rv1245c
Rv0767c				Rv1249c
Rv0773c				Rv1250
Rv0774c				Rv1251c
Rv0775				Rv1252c
Rv0776c				Rv1253
Rv0777				Rv1254
Rv0778				Rv1255c
Rv0781				Rv1256c
Rv0786c				Rv1257c
Rv0787				Rv1258c
Rv0788				Rv1259
Rv0795				Rv1260
Rv0798c				Rv1261c
Rv0800				Rv1262c
Rv0801				Rv1263
Rv0802c				Rv1264
Rv0803				Rv1270c
Rv0804				Rv1272c
Rv0805				Rv1273c
Rv0806c				Rv1274
Rv0807				Rv1275
Rv0808				Rv1276c
Rv0809				Rv1277
Rv0810c				Rv1279
Rv0811c				Rv1280c
Rv0812				Rv1281c
Rv0813c				Rv1284
Rv0814c				Rv1285
Rv0815c				Rv1286
Rv0817c				Rv1287
Rv0818				Rv1293
Rv0819				Rv1294
Rv0820				Rv1295
Rv0821c				Rv1300
Rv0823c				Rv1301
Rv0824c				Rv1302
Rv0825c				Rv1303
Rv0826				Rv1304
Rv0827c				Rv1312
Rv0829				Rv1314c
Rv0831c				Rv1315
Rv0832				Rv1316c
Rv0833				Rv1317c
Rv0834c				Rv1318c
Rv0836c				Rv1319c
Rv0837c				Rv1320c
Rv0838				Rv1323
Rv0839				Rv1324
Rv0840c				Rv1328
Rv0844c				Rv1329c
Rv0847				Rv1332
Rv0853c				Rv1333
Rv0854				Rv1336
Rv0855				Rv1339
Rv0857				Rv1341
Rv0859				Rv1343c
Rv0860				Rv1345
Rv0862c				Rv1347c
Rv0863				Rv1350
Rv0864				Rv1353c
Rv0865				Rv1355c
Rv0867c				Rv1357c
Rv0868c				Rv1360
Rv0869c				Rv1367c
Rv0870c				Rv1368
Rv0871				Rv1369c
Rv0872c				Rv1370c
Rv0873				Rv1377c
Rv0875c				Rv1378c
Rv0877				Rv1381
Rv0878c				Rv1382
Rv0879c				Rv1383
Rv0880				Rv1389
Rv0881				Rv1391
Rv0882				Rv1393c
Rv0883c				Rv1399c
Rv0884c				Rv1400c
Rv0886				Rv1401
Rv0888				Rv1402
Rv0889c				Rv1403c
Rv0890c				Rv1404
Rv0891c				Rv1405c
Rv0896				Rv1407
Rv0897c				Rv1408
Rv0898c				Rv1409
Rv0899				Rv1410c
Rv0900				Rv1411c
Rv0901				Rv1412
Rv0902c				Rv1415
Rv0903c				Rv1417
Rv0905				Rv1422
Rv0906				Rv1425
Rv0907				Rv1426c
Rv0908				Rv1427c
Rv0909				Rv1428c
Rv0910				Rv1431
Rv0911				Rv1432
Rv0913c				Rv1433
Rv0914c				Rv1436
Rv0916c				Rv1444c
Rv0917				Rv1445c
Rv0919				Rv1446c
Rv0921				Rv1447c
Rv0922				Rv1449c
Rv0923c				Rv1454c
Rv0924c				Rv1455
Rv0925c				Rv1457c
Rv0926c				Rv1458c
Rv0928				Rv1459c
Rv0931c				Rv1462
Rv0932c				Rv1463
Rv0933				Rv1464
Rv0934				Rv1465
Rv0935				Rv1466
Rv0937c				Rv1467c
Rv0938				Rv1469
Rv0940c				Rv1470
Rv0941c				Rv1472
Rv0943c				Rv1473
Rv0944				Rv1474c
Rv0945				Rv1475c
Rv0946c				Rv1476
Rv0947c				Rv1477
Rv0949				Rv1478
Rv0951				Rv1480
Rv0952				Rv1483
Rv0953c				Rv1484
Rv0954				Rv1487
Rv0955				Rv1488
Rv0957				Rv1491c
Rv0959				Rv1492
Rv0960				Rv1493
Rv0971c				Rv1496
Rv0973c				Rv1497
Rv0976c				Rv1510
Rv0979c				Rv1521
Rv0981				Rv1522c
Rv0984				Rv1524
Rv0985c				Rv1526c
Rv0993				Rv1527c
Rv0994				Rv1529
Rv0995				Rv1531
Rv0996				Rv1533
Rv0997				Rv1536
Rv0998				Rv1537
Rv0999				Rv1538c
Rv1000				Rv1539
Rv1001				Rv1540
Rv1002c				Rv1543
Rv1003				Rv1544
Rv1004c				Rv1546
Rv1005c				Rv1547
Rv1006				Rv1550
Rv1007c				Rv1551
Rv1009				Rv1552
Rv1010				Rv1553
Rv1012				Rv1556
Rv1013				Rv1557
Rv1014c				Rv1558
Rv1015c				Rv1559
Rv1017c				Rv1565c
Rv1018c				Rv1568
Rv1019				Rv1571
Rv1025				Rv1591
Rv1026				Rv1592c
Rv1027c				Rv1593c
Rv1028c				Rv1595
Rv1029				Rv1596
Rv1031				Rv1598c
Rv1035c				Rv1599
Rv1037c				Rv1602
Rv1038c				Rv1604
Rv1039c				Rv1608c
Rv1041c				Rv1609
Rv1042c				Rv1610
Rv1043c				Rv1612
Rv1045				Rv1616
Rv1046c				Rv1617
Rv1047				Rv1618
Rv1049				Rv1620c
Rv1050				Rv1621c
Rv1051c				Rv1622c
Rv1052				Rv1624c
Rv1054				Rv1626
Rv1055				Rv1627c
Rv1056				Rv1628c
Rv1057				Rv1629
Rv1059				Rv1630
Rv1060				Rv1631
Rv1062				Rv1632c
Rv1063c				Rv1633
Rv1065				Rv1634
Rv1067c				Rv1636
Rv1068c				Rv1637c
Rv1069c				Rv1638
Rv1071c				Rv1639c
Rv1072				Rv1644
Rv1073				Rv1645c
Rv1074c				Rv1647
Rv1076				Rv1650
Rv1077				Rv1653
Rv1078				Rv1655
Rv1079				Rv1661
Rv1080c				Rv1663
Rv1082				Rv1664
Rv1083				Rv1667c
Rv1084				Rv1668c
Rv1085c				Rv1670
Rv1086				Rv1683
Rv1087				Rv1684
Rv1088				Rv1685c
Rv1089				Rv1687c
Rv1090				Rv1688
Rv1091				Rv1689
Rv1092c				Rv1691
Rv1093				Rv1692
Rv1094				Rv1694
Rv1095				Rv1695
Rv1096				Rv1696
Rv1097c				Rv1697
Rv1098c				Rv1698
Rv1099c				Rv1700
Rv1100				Rv1701
Rv1101c				Rv1702c
Rv1102c				Rv1703c
Rv1103c				Rv1708
Rv1105				Rv1709
Rv1106c				Rv1710
Rv1107c				Rv1711
Rv1108c				Rv1712
Rv1109c				Rv1714
Rv1110				Rv1719
Rv1111c				Rv1728c
Rv1112				Rv1747
Rv1113				Rv1750c
Rv1114				Rv1751
Rv1117				Rv1756c
Rv1120c				Rv1757c
Rv1122				Rv1758
Rv1123c				Rv1760
Rv1126c				Rv1763
Rv1127c				Rv1764
Rv1129c				Rv1773c
Rv1131				Rv1776c
Rv1133c				Rv1777
Rv1134				Rv1780
Rv1135c				Rv1781c
Rv1137c				Rv1782
Rv1138c				Rv1783
Rv1139c				Rv1784
Rv1140				Rv1785c
Rv1141c				Rv1798
Rv1142c				Rv1814
Rv1144				Rv1815
Rv1145				Rv1816
Rv1147				Rv1817
Rv1149				Rv1819c
Rv1150				Rv1820
Rv1152				Rv1822
Rv1154c				Rv1823
Rv1155				Rv1824
Rv1156				Rv1825
Rv1157c				Rv1827
Rv1158c				Rv1828
Rv1159				Rv1829
Rv1160				Rv1830
Rv1161				Rv1836c
Rv1162				Rv1841c
Rv1163				Rv1842c
Rv1167c				Rv1843c
Rv1169c				Rv1845c
Rv1170				Rv1846c
Rv1172c				Rv1847
Rv1173				Rv1854c
Rv1174c				Rv1855c
Rv1175c				Rv1856c
Rv1176c				Rv1857
Rv1177				Rv1858
Rv1178				Rv1859
Rv1179c				Rv1862
Rv1180				Rv1863c
Rv1182				Rv1865c
Rv1183				Rv1866
Rv1184c				Rv1867
Rv1185c				Rv1869c
Rv1186c				Rv1871c
Rv1187				Rv1872c
Rv1188				Rv1874
Rv1189				Rv1875
Rv1191				Rv1876
Rv1192				Rv1878
Rv1193				Rv1879
Rv1194c				Rv1880c
Rv1195				Rv1882c
Rv1196				Rv1883c
Rv1197				Rv1886c
Rv1198				Rv1890c
Rv1199c				Rv1891
Rv1200				Rv1894c
Rv1201c				Rv1895
Rv1202				Rv1903
Rv1205				Rv1909c
Rv1206				Rv1912c
Rv1207				Rv1915
Rv1208				Rv1916
Rv1209				Rv1920
Rv1210				Rv1923
Rv1211				Rv1925
Rv1214c				Rv1928c
Rv1215c				Rv1929c
Rv1216c				Rv1932
Rv1217c				Rv1933c
Rv1219c				Rv1934c
Rv1220c				Rv1935c
Rv1221				Rv1936
Rv1222				Rv1938
Rv1223				Rv1939
Rv1224				Rv1941
Rv1225c				Rv1945
Rv1226c				Rv1964
Rv1227c				Rv1965
Rv1228				Rv1967
Rv1229c				Rv1968
Rv1230c				Rv1970
Rv1231c				Rv1971
Rv1232c				Rv1973
Rv1233c				Rv1980c
Rv1234				Rv1984c
Rv1235				Rv1992c
Rv1237				Rv1996
Rv1238				Rv1997
Rv1239c				Rv1998c
Rv1240				Rv2001
Rv1241				Rv2002
Rv1242				Rv2004c
Rv1243c				Rv2005c
Rv1244				Rv2007c
Rv1245c				Rv2026c
Rv1246c				Rv2027c
Rv1247c				Rv2028c
Rv1248c				Rv2032
Rv1250				Rv2033c
Rv1251c				Rv2034
Rv1252c				Rv2036
Rv1254				Rv2038c
Rv1255c				Rv2039c
Rv1256c				Rv2040c
Rv1257c				Rv2042c
Rv1258c				Rv2043c
Rv1261c				Rv2045c
Rv1262c				Rv2046
Rv1263				Rv2050
Rv1264				Rv2052c
Rv1265				Rv2054
Rv1266c				Rv2060
Rv1267c				Rv2061c
Rv1268c				Rv2062c
Rv1269c				Rv2064
Rv1270c				Rv2065
Rv1271c				Rv2066
Rv1273c				Rv2069
Rv1274				Rv2070c
Rv1275				Rv2071c
Rv1277				Rv2072c
Rv1278				Rv2073c
Rv1279				Rv2074
Rv1281c				Rv2089c
Rv1282c				Rv2090
Rv1283c				Rv2092c
Rv1284				Rv2093c
Rv1285				Rv2095c
Rv1286				Rv2096c
Rv1287				Rv2097c
Rv1288				Rv2100
Rv1289				Rv2105
Rv1290c				Rv2106
Rv1293				Rv2112c
Rv1295				Rv2117
Rv1296				Rv2118c
Rv1297				Rv2119
Rv1298				Rv2120c
Rv1299				Rv2124c
Rv1300				Rv2125
Rv1301				Rv2129c
Rv1302				Rv2131c
Rv1303				Rv2133c
Rv1304				Rv2134c
Rv1305				Rv2135c
Rv1306				Rv2138
Rv1307				Rv2140c
Rv1308				Rv2145c
Rv1309				Rv2146c
Rv1310				Rv2148c
Rv1311				Rv2149c
Rv1312				Rv2150c
Rv1313c				Rv2154c
Rv1315				Rv2157c
Rv1318c				Rv2158c
Rv1320c				Rv2161c
Rv1321				Rv2163c
Rv1322				Rv2167c
Rv1323				Rv2168c
Rv1324				Rv2169c
Rv1325c				Rv2170
Rv1326c				Rv2171
Rv1327c				Rv2172c
Rv1328				Rv2173
Rv1329c				Rv2174
Rv1331				Rv2175c
Rv1332				Rv2176
Rv1333				Rv2178c
Rv1334				Rv2179c
Rv1335				Rv2180c
Rv1336				Rv2181
Rv1337				Rv2182c
Rv1338				Rv2183c
Rv1339				Rv2184c
Rv1340				Rv2185c
Rv1341				Rv2186c
Rv1343c				Rv2187
Rv1344				Rv2189c
Rv1345				Rv2190c
Rv1346				Rv2191
Rv1347c				Rv2193
Rv1348				Rv2194
Rv1351				Rv2195
Rv1352				Rv2196
Rv1355c				Rv2197c
Rv1357c				Rv2199c
Rv1359				Rv2200c
Rv1360				Rv2201
Rv1361c				Rv2202c
Rv1362c				Rv2203
Rv1363c				Rv2204c
Rv1365c				Rv2210c
Rv1367c				Rv2211c
Rv1368				Rv2214c
Rv1370c				Rv2216
Rv1377c				Rv2219
Rv1379				Rv2220
Rv1380				Rv2221c
Rv1382				Rv2222c
Rv1384				Rv2223c
Rv1385				Rv2224c
Rv1386				Rv2226
Rv1387				Rv2228c
Rv1388				Rv2229c
Rv1389				Rv2230c
Rv1390				Rv2234
Rv1391				Rv2235
Rv1392				Rv2236c
Rv1394c				Rv2237
Rv1395				Rv2238c
Rv1396c				Rv2239c
Rv1397c				Rv2241
Rv1398c				Rv2242
Rv1399c				Rv2243
Rv1400c				Rv2245
Rv1401				Rv2246
Rv1402				Rv2247
Rv1403c				Rv2248
Rv1404				Rv2249c
Rv1405c				Rv2251
Rv1407				Rv2252
Rv1408				Rv2256c
Rv1409				Rv2257c
Rv1410c				Rv2258c
Rv1411c				Rv2259
Rv1412				Rv2260
Rv1413				Rv2263
Rv1414				Rv2266
Rv1415				Rv2268c
Rv1416				Rv2276
Rv1417				Rv2278
Rv1418				Rv2279
Rv1419				Rv2280
Rv1422				Rv2284
Rv1423				Rv2285
Rv1424c				Rv2286c
Rv1425				Rv2291
Rv1426c				Rv2296
Rv1427c				Rv2298
Rv1428c				Rv2309c
Rv1429				Rv2313c
Rv1432				Rv2314c
Rv1433				Rv2315c
Rv1435c				Rv2316
Rv1436				Rv2320c
Rv1437				Rv2321c
Rv1438				Rv2322c
Rv1439c				Rv2323c
Rv1440				Rv2324
Rv1441c				Rv2325c
Rv1442				Rv2326c
Rv1444c				Rv2327
Rv1445c				Rv2329c
Rv1446c				Rv2333c
Rv1447c				Rv2339
Rv1448c				Rv2342
Rv1449c				Rv2343c
Rv1450c				Rv2354
Rv1451				Rv2355
Rv1452c				Rv2357c
Rv1454c				Rv2358
Rv1458c				Rv2359
Rv1460				Rv2360c
Rv1461				Rv2361c
Rv1462				Rv2363
Rv1463				Rv2366c
Rv1464				Rv2372c
Rv1465				Rv2373c
Rv1466				Rv2375
Rv1467c				Rv2377c
Rv1468c				Rv2378c
Rv1470				Rv2379c
Rv1471				Rv2380c
Rv1472				Rv2381c
Rv1474c				Rv2382c
Rv1475c				Rv2383c
Rv1476				Rv2384
Rv1477				Rv2388c
Rv1478				Rv2390c
Rv1479				Rv2391
Rv1480				Rv2392
Rv1481				Rv2393
Rv1483				Rv2394
Rv1484				Rv2398c
Rv1486c				Rv2399c
Rv1487				Rv2400c
Rv1488				Rv2402
Rv1490				Rv2405
Rv1491c				Rv2406c
Rv1492				Rv2409c
Rv1494				Rv2410c
Rv1495				Rv2411c
Rv1497				Rv2413c
Rv1498c				Rv2414c
Rv1499				Rv2415c
Rv1501				Rv2417c
Rv1502				Rv2418c
Rv1503c				Rv2419c
Rv1504c				Rv2420c
Rv1508c				Rv2425c
Rv1509				Rv2426c
Rv1510				Rv2428
Rv1511				Rv2436
Rv1512				Rv2446c
Rv1513				Rv2447c
Rv1514c				Rv2448c
Rv1516c				Rv2449c
Rv1517				Rv2454c
Rv1518				Rv2455c
Rv1520				Rv2460c
Rv1521				Rv2463
Rv1522c				Rv2464c
Rv1523				Rv2466c
Rv1527c				Rv2468c
Rv1530				Rv2469c
Rv1531				Rv2470
Rv1532c				Rv2471
Rv1533				Rv2474c
Rv1534				Rv2475c
Rv1535				Rv2476c
Rv1536				Rv2477c
Rv1537				Rv2479c
Rv1538c				Rv2480c
Rv1539				Rv2482c
Rv1540				Rv2483c
Rv1541c				Rv2484c
Rv1542c				Rv2486
Rv1543				Rv2495c
Rv1544				Rv2496c
Rv1545				Rv2497c
Rv1546				Rv2498c
Rv1547				Rv2499c
Rv1548c				Rv2500c
Rv1551				Rv2501c
Rv1553				Rv2502c
Rv1555				Rv2503c
Rv1557				Rv2504c
Rv1558				Rv2505c
Rv1559				Rv2506
Rv1560				Rv2508c
Rv1565c				Rv2509
Rv1566c				Rv2510c
Rv1567c				Rv2512c
Rv1568				Rv2518c
Rv1570				Rv2521
Rv1571				Rv2522c
Rv1572c				Rv2524c
Rv1573				Rv2525c
Rv1574				Rv2535c
Rv1576c				Rv2536
Rv1579c				Rv2538c
Rv1580c				Rv2539c
Rv1581c				Rv2551c
Rv1583c				Rv2552c
Rv1585c				Rv2553c
Rv1586c				Rv2556c
Rv1587c				Rv2559c
Rv1588c				Rv2564
Rv1589				Rv2567
Rv1590				Rv2569c
Rv1591				Rv2574
Rv1593c				Rv2575
Rv1594				Rv2576c
Rv1595				Rv2578c
Rv1596				Rv2581c
Rv1597				Rv2582
Rv1598c				Rv2583c
Rv1599				Rv2585c
Rv1602				Rv2586c
Rv1603				Rv2589
Rv1604				Rv2590
Rv1605				Rv2605c
Rv1606				Rv2609c
Rv1607				Rv2610c
Rv1608c				Rv2611c
Rv1609				Rv2613c
Rv1610				Rv2616
Rv1611				Rv2619c
Rv1612				Rv2620c
Rv1613				Rv2621c
Rv1614				Rv2622
Rv1615				Rv2623
Rv1617				Rv2624c
Rv1618				Rv2640c
Rv1620c				Rv2641
Rv1621c				Rv2642
Rv1622c				Rv2648
Rv1623c				Rv2649
Rv1624c				Rv2666
Rv1626				Rv2668
Rv1627c				Rv2669
Rv1628c				Rv2670c
Rv1629				Rv2671
Rv1630				Rv2672
Rv1631				Rv2673
Rv1632c				Rv2674
Rv1633				Rv2675c
Rv1634				Rv2676c
Rv1635c				Rv2679
Rv1636				Rv2680
Rv1637c				Rv2681
Rv1639c				Rv2683
Rv1641				Rv2688c
Rv1642				Rv2689c
Rv1643				Rv2690c
Rv1644				Rv2693c
Rv1646				Rv2694c
Rv1648				Rv2695
Rv1649				Rv2698
Rv1650				Rv2699c
Rv1652				Rv2700
Rv1653				Rv2701c
Rv1654				Rv2702
Rv1655				Rv2704
Rv1657				Rv2705c
Rv1661				Rv2707
Rv1662				Rv2708c
Rv1663				Rv2709
Rv1667c				Rv2710
Rv1669				Rv2711
Rv1671				Rv2712c
Rv1674c				Rv2713
Rv1675c				Rv2714
Rv1676				Rv2715
Rv1677				Rv2716
Rv1678				Rv2719c
Rv1679				Rv2723
Rv1680				Rv2724c
Rv1681				Rv2725c
Rv1682				Rv2728c
Rv1683				Rv2729c
Rv1684				Rv2731
Rv1685c				Rv2732c
Rv1686c				Rv2738c
Rv1689				Rv2739c
Rv1690				Rv2740
Rv1693				Rv2743c
Rv1694				Rv2745c
Rv1695				Rv2746c
Rv1696				Rv2747
Rv1697				Rv2748c
Rv1698				Rv2750
Rv1699				Rv2751
Rv1700				Rv2752c
Rv1701				Rv2753c
Rv1702c				Rv2763c
Rv1703c				Rv2765
Rv1704c				Rv2771c
Rv1706c				Rv2772c
Rv1707				Rv2776c
Rv1708				Rv2777c
Rv1709				Rv2778c
Rv1710				Rv2780
Rv1711				Rv2781c
Rv1713				Rv2782c
Rv1714				Rv2786c
Rv1715				Rv2788
Rv1716				Rv2789c
Rv1718				Rv2790c
Rv1719				Rv2794c
Rv1720c				Rv2795c
Rv1721c				Rv2799
Rv1731				Rv2800
Rv1732c				Rv2814c
Rv1734c				Rv2815c
Rv1735c				Rv2825c
Rv1736c				Rv2828c
Rv1737c				Rv2831
Rv1738				Rv2832c
Rv1739c				Rv2835c
Rv1740				Rv2836c
Rv1742				Rv2837c
Rv1743				Rv2841c
Rv1744c				Rv2844
Rv1746				Rv2846c
Rv1747				Rv2848c
Rv1748				Rv2850c
Rv1749c				Rv2851c
Rv1751				Rv2854
Rv1754c				Rv2857c
Rv1755c				Rv2858c
Rv1757c				Rv2859c
Rv1758				Rv2860c
Rv1759c				Rv2862c
Rv1760				Rv2864c
Rv1761c				Rv2867c
Rv1762c				Rv2868c
Rv1763				Rv2869c
Rv1765c				Rv2881c
Rv1766				Rv2884
Rv1768				Rv2887
Rv1769				Rv2888c
Rv1770				Rv2893
Rv1771				Rv2894c
Rv1772				Rv2895c
Rv1773c				Rv2896c
Rv1774				Rv2897c
Rv1775				Rv2899c
Rv1776c				Rv2901c
Rv1777				Rv2903c
Rv1778c				Rv2905
Rv1779c				Rv2906c
Rv1780				Rv2910c
Rv1781c				Rv2913c
Rv1782				Rv2915c
Rv1783				Rv2916c
Rv1784				Rv2917
Rv1786				Rv2918c
Rv1787				Rv2919c
Rv1788				Rv2920c
Rv1789				Rv2921c
Rv1790				Rv2923c
Rv1791				Rv2925c
Rv1792				Rv2926c
Rv1793				Rv2927c
Rv1794				Rv2931
Rv1795				Rv2933
Rv1796				Rv2934
Rv1797				Rv2936
Rv1799				Rv2937
Rv1804c				Rv2938
Rv1807				Rv2940c
Rv1809				Rv2941
Rv1810				Rv2947c
Rv1812c				Rv2950c
Rv1814				Rv2953
Rv1815				Rv2966c
Rv1816				Rv2967c
Rv1818c				Rv2968c
Rv1819c				Rv2969c
Rv1821				Rv2970c
Rv1822				Rv2971
Rv1824				Rv2972c
Rv1825				Rv2973c
Rv1826				Rv2974c
Rv1827				Rv2977c
Rv1828				Rv2982c
Rv1829				Rv2985
Rv1830				Rv2989
Rv1831				Rv2991
Rv1832				Rv2993c
Rv1833c				Rv2994
Rv1836c				Rv2997
Rv1837c				Rv3002c
Rv1838c				Rv3004
Rv1839c				Rv3005c
Rv1840c				Rv3006
Rv1841c				Rv3010c
Rv1842c				Rv3011c
Rv1843c				Rv3013
Rv1844c				Rv3015c
Rv1845c				Rv3016
Rv1846c				Rv3019c
Rv1848				Rv3023c
Rv1850				Rv3025c
Rv1851				Rv3026c
Rv1852				Rv3027c
Rv1853				Rv3028c
Rv1854c				Rv3029c
Rv1855c				Rv3030
Rv1856c				Rv3031
Rv1857				Rv3032
Rv1858				Rv3034c
Rv1859				Rv3035
Rv1860				Rv3036c
Rv1861				Rv3037c
Rv1862				Rv3038c
Rv1863c				Rv3039c
Rv1864c				Rv3040c
Rv1865c				Rv3041c
Rv1867				Rv3042c
Rv1868				Rv3043c
Rv1869c				Rv3044
Rv1870c				Rv3045
Rv1871c				Rv3046c
Rv1872c				Rv3049c
Rv1873				Rv3050c
Rv1874				Rv3051c
Rv1875				Rv3053c
Rv1876				Rv3054c
Rv1877				Rv3055
Rv1878				Rv3056
Rv1879				Rv3057c
Rv1880c				Rv3058c
Rv1882c				Rv3059
Rv1883c				Rv3061c
Rv1884c				Rv3063
Rv1886c				Rv3068c
Rv1887				Rv3070
Rv1888c				Rv3074
Rv1889c				Rv3075c
Rv1890c				Rv3079c
Rv1891				Rv3083
Rv1892				Rv3084
Rv1893				Rv3085
Rv1895				Rv3086
Rv1897c				Rv3087
Rv1898				Rv3088
Rv1900c				Rv3089
Rv1901				Rv3095
Rv1904				Rv3096
Rv1905c				Rv3101c
Rv1906c				Rv3102c
Rv1907c				Rv3104c
Rv1908c				Rv3106
Rv1909c				Rv3107c
Rv1911c				Rv3115
Rv1914c				Rv3117
Rv1915				Rv3127
Rv1916				Rv3130c
Rv1918c				Rv3131
Rv1920				Rv3132c
Rv1923				Rv3133c
Rv1924c				Rv3134c
Rv1925				Rv3137
Rv1926c				Rv3139
Rv1933c				Rv3140
Rv1938				Rv3141
Rv1939				Rv3142c
Rv1940				Rv3143
Rv1942c				Rv3145
Rv1943c				Rv3149
Rv1945				Rv3150
Rv1946c				Rv3151
Rv1951c				Rv3154
Rv1952				Rv3156
Rv1957				Rv3157
Rv1958c				Rv3158
Rv1960c				Rv3163c
Rv1962c				Rv3164c
Rv1967				Rv3167c
Rv1969				Rv3168
Rv1971				Rv3169
Rv1975				Rv3170
Rv1976c				Rv3171c
Rv1978				Rv3174
Rv1979c				Rv3178
Rv1981c				Rv3184
Rv1984c				Rv3185
Rv1985c				Rv3186
Rv1987				Rv3187
Rv1990c				Rv3192
Rv1993c				Rv3194c
Rv1994c				Rv3195
Rv1996				Rv3196
Rv1998c				Rv3197
Rv2000				Rv3198c
Rv2002				Rv3199c
Rv2003c				Rv3200c
Rv2005c				Rv3201c
Rv2007c				Rv3202c
Rv2008c				Rv3203
Rv2009				Rv3204
Rv2010				Rv3205c
Rv2011c				Rv3207c
Rv2012				Rv3208
Rv2014				Rv3210c
Rv2015c				Rv3211
Rv2017				Rv3212
Rv2018				Rv3213c
Rv2019				Rv3215
Rv2020c				Rv3216
Rv2024c				Rv3217c
Rv2025c				Rv3218
Rv2028c				Rv3219
Rv2029c				Rv3220c
Rv2031c				Rv3221c
Rv2034				Rv3223c
Rv2035				Rv3224
Rv2036				Rv3226c
Rv2037c				Rv3228
Rv2038c				Rv3230c
Rv2039c				Rv3231c
Rv2043c				Rv3232c
Rv2045c				Rv3233c
Rv2046				Rv3234c
Rv2047c				Rv3241c
Rv2048c				Rv3242c
Rv2049c				Rv3245c
Rv2050				Rv3246c
Rv2051c				Rv3247c
Rv2052c				Rv3249c
Rv2053c				Rv3250c
Rv2054				Rv3251c
Rv2058c				Rv3252c
Rv2059				Rv3253c
Rv2061c				Rv3254
Rv2062c				Rv3255c
Rv2063c				Rv3256c
Rv2065				Rv3257c
Rv2066				Rv3258c
Rv2067c				Rv3259
Rv2068c				Rv3260c
Rv2069				Rv3262
Rv2070c				Rv3266c
Rv2071c				Rv3267
Rv2073c				Rv3268
Rv2074				Rv3270
Rv2075c				Rv3272
Rv2076c				Rv3274c
Rv2077c				Rv3275c
Rv2078				Rv3276c
Rv2079				Rv3277
Rv2080				Rv3278c
Rv2081c				Rv3279c
Rv2082				Rv3280
Rv2083				Rv3283
Rv2084				Rv3284
Rv2086				Rv3285
Rv2090				Rv3286c
Rv2091c				Rv3289c
Rv2092c				Rv3290c
Rv2093c				Rv3291c
Rv2094c				Rv3295
Rv2095c				Rv3296
Rv2096c				Rv3297
Rv2097c				Rv3299c
Rv2098c				Rv3300c
Rv2099c				Rv3301c
Rv2101				Rv3302c
Rv2102				Rv3303c
Rv2104c				Rv3304
Rv2105				Rv3307
Rv2106				Rv3308
Rv2109c				Rv3311
Rv2110c				Rv3312c
Rv2111c				Rv3314c
Rv2112c				Rv3315c
Rv2114				Rv3316
Rv2115c				Rv3317
Rv2116				Rv3318
Rv2117				Rv3319
Rv2118c				Rv3324c
Rv2119				Rv3325
Rv2120c				Rv3326
Rv2124c				Rv3328c
Rv2125				Rv3329
Rv2126c				Rv3330
Rv2127				Rv3335c
Rv2128				Rv3336c
Rv2129c				Rv3338
Rv2130c				Rv3340
Rv2131c				Rv3342
Rv2132				Rv3346c
Rv2133c				Rv3355c
Rv2134c				Rv3359
Rv2136c				Rv3360
Rv2137c				Rv3361c
Rv2138				Rv3362c
Rv2139				Rv3363c
Rv2140c				Rv3364c
Rv2141c				Rv3366
Rv2144c				Rv3368c
Rv2145c				Rv3370c
Rv2146c				Rv3371
Rv2147c				Rv3373
Rv2148c				Rv3375
Rv2149c				Rv3380c
Rv2150c				Rv3381c
Rv2151c				Rv3383c
Rv2152c				Rv3389c
Rv2153c				Rv3390
Rv2154c				Rv3391
Rv2155c				Rv3392c
Rv2156c				Rv3393
Rv2157c				Rv3394c
Rv2158c				Rv3396c
Rv2159c				Rv3400
Rv2160c				Rv3401
Rv2161c				Rv3406
Rv2162c				Rv3409c
Rv2163c				Rv3410c
Rv2164c				Rv3411c
Rv2165c				Rv3412
Rv2166c				Rv3414c
Rv2168c				Rv3415c
Rv2169c				Rv3417c
Rv2170				Rv3420c
Rv2171				Rv3421c
Rv2172c				Rv3422c
Rv2173				Rv3423c
Rv2174				Rv3431c
Rv2175c				Rv3432c
Rv2176				Rv3433c
Rv2177c				Rv3436c
Rv2178c				Rv3438
Rv2179c				Rv3440c
Rv2181				Rv3445c
Rv2182c				Rv3447c
Rv2183c				Rv3449
Rv2184c				Rv3450c
Rv2185c				Rv3452
Rv2187				Rv3455c
Rv2188c				Rv3463
Rv2189c				Rv3464
Rv2190c				Rv3465
Rv2191				Rv3467
Rv2192c				Rv3473c
Rv2193				Rv3474
Rv2194				Rv3475
Rv2195				Rv3480c
Rv2196				Rv3481c
Rv2197c				Rv3484
Rv2198c				Rv3485c
Rv2199c				Rv3487c
Rv2200c				Rv3489
Rv2201				Rv3491
Rv2202c				Rv3492c
Rv2203				Rv3495c
Rv2204c				Rv3496c
Rv2205c				Rv3497c
Rv2206				Rv3498c
Rv2207				Rv3500c
Rv2208				Rv3501c
Rv2209				Rv3502c
Rv2210c				Rv3503c
Rv2211c				Rv3504
Rv2212				Rv3505
Rv2213				Rv3506
Rv2214c				Rv3509c
Rv2215				Rv3510c
Rv2216				Rv3513c
Rv2217				Rv3516
Rv2218				Rv3517
Rv2219				Rv3518c
Rv2220				Rv3519
Rv2222c				Rv3520c
Rv2224c				Rv3521
Rv2226				Rv3522
Rv2228c				Rv3523
Rv2230c				Rv3525c
Rv2233				Rv3526
Rv2234				Rv3527
Rv2236c				Rv3529c
Rv2237				Rv3530c
Rv2238c				Rv3531c
Rv2239c				Rv3536c
Rv2241				Rv3537
Rv2243				Rv3540c
Rv2244				Rv3541c
Rv2246				Rv3542c
Rv2251				Rv3543c
Rv2252				Rv3544c
Rv2254c				Rv3545c
Rv2256c				Rv3546
Rv2257c				Rv3547
Rv2258c				Rv3548c
Rv2259				Rv3549c
Rv2260				Rv3550
Rv2261c				Rv3551
Rv2262c				Rv3552
Rv2266				Rv3553
Rv2267c				Rv3555c
Rv2268c				Rv3556c
Rv2270				Rv3557c
Rv2272				Rv3559c
Rv2276				Rv3560c
Rv2278				Rv3561
Rv2280				Rv3562
Rv2281				Rv3563
Rv2282c				Rv3564
Rv2283				Rv3565
Rv2284				Rv3567c
Rv2285				Rv3568c
Rv2286c				Rv3569c
Rv2287				Rv3570c
Rv2288				Rv3571
Rv2289				Rv3572
Rv2290				Rv3573c
Rv2291				Rv3574
Rv2292c				Rv3575c
Rv2294				Rv3577
Rv2296				Rv3578
Rv2298				Rv3583c
Rv2300c				Rv3584
Rv2302				Rv3585
Rv2304c				Rv3588c
Rv2305				Rv3589
Rv2306c				Rv3591c
Rv2307c				Rv3592
Rv2309c				Rv3593
Rv2310				Rv3597c
Rv2311				Rv3598c
Rv2312				Rv3603c
Rv2313c				Rv3605c
Rv2315c				Rv3606c
Rv2317				Rv3610c
Rv2320c				Rv3617
Rv2321c				Rv3618
Rv2322c				Rv3623
Rv2324				Rv3624c
Rv2325c				Rv3625c
Rv2326c				Rv3626c
Rv2327				Rv3627c
Rv2328				Rv3628
Rv2329c				Rv3630
Rv2330c				Rv3635
Rv2331				Rv3640c
Rv2332				Rv3644c
Rv2333c				Rv3645
Rv2334				Rv3646c
Rv2335				Rv3647c
Rv2340c				Rv3649
Rv2341				Rv3651
Rv2342				Rv3656c
Rv2343c				Rv3660c
Rv2345				Rv3661
Rv2346c				Rv3662c
Rv2347c				Rv3663c
Rv2348c				Rv3664c
Rv2349c				Rv3665c
Rv2350c				Rv3667
Rv2352c				Rv3668c
Rv2353c				Rv3669
Rv2354				Rv3670
Rv2355				Rv3671c
Rv2356c				Rv3672c
Rv2357c				Rv3673c
Rv2358				Rv3676
Rv2359				Rv3677c
Rv2360c				Rv3678c
Rv2361c				Rv3679
Rv2362c				Rv3680
Rv2364c				Rv3683
Rv2365c				Rv3684
Rv2366c				Rv3685c
Rv2367c				Rv3689
Rv2368c				Rv3690
Rv2369c				Rv3691
Rv2370c				Rv3692
Rv2371				Rv3693
Rv2372c				Rv3694c
Rv2373c				Rv3696c
Rv2374c				Rv3698
Rv2375				Rv3699
Rv2376c				Rv3700c
Rv2386c				Rv3701c
Rv2388c				Rv3702c
Rv2389c				Rv3703c
Rv2390c				Rv3704c
Rv2391				Rv3705c
Rv2392				Rv3707c
Rv2393				Rv3708c
Rv2394				Rv3709c
Rv2395				Rv3710
Rv2396				Rv3711c
Rv2398c				Rv3712
Rv2399c				Rv3713
Rv2400c				Rv3714c
Rv2402				Rv3717
Rv2403c				Rv3718c
Rv2405				Rv3719
Rv2406c				Rv3720
Rv2409c				Rv3721c
Rv2410c				Rv3725
Rv2411c				Rv3726
Rv2413c				Rv3730c
Rv2414c				Rv3731
Rv2416c				Rv3733c
Rv2417c				Rv3734c
Rv2418c				Rv3740c
Rv2419c				Rv3743c
Rv2420c				Rv3752c
Rv2421c				Rv3753c
Rv2422				Rv3754
Rv2423				Rv3755c
Rv2425c				Rv3756c
Rv2426c				Rv3757c
Rv2427c				Rv3758c
Rv2428				Rv3759c
Rv2429				Rv3760
Rv2430c				Rv3761c
Rv2431c				Rv3762c
Rv2432c				Rv3764c
Rv2433c				Rv3765c
Rv2434c				Rv3772
Rv2435c				Rv3773c
Rv2440c				Rv3774
Rv2441c				Rv3775
Rv2442c				Rv3777
Rv2443				Rv3778c
Rv2444c				Rv3780
Rv2445c				Rv3781
Rv2446c				Rv3783
Rv2447c				Rv3789
Rv2448c				Rv3790
Rv2449c				Rv3791
Rv2450c				Rv3792
Rv2453c				Rv3793
Rv2454c				Rv3794
Rv2455c				Rv3795
Rv2456c				Rv3800c
Rv2457c				Rv3801c
Rv2458				Rv3802c
Rv2459				Rv3804c
Rv2460c				Rv3805c
Rv2461c				Rv3806c
Rv2462c				Rv3807c
Rv2463				Rv3808c
Rv2464c				Rv3809c
Rv2465c				Rv3810
Rv2466c				Rv3813c
Rv2467				Rv3814c
Rv2468c				Rv3815c
Rv2469c				Rv3816c
Rv2470				Rv3818
Rv2471				Rv3819
Rv2475c				Rv3821
Rv2476c				Rv3823c
Rv2477c				Rv3824c
Rv2478c				Rv3825c
Rv2479c				Rv3826
Rv2480c				Rv3829c
Rv2484c				Rv3830c
Rv2485c				Rv3833
Rv2487c				Rv3836
Rv2490c				Rv3837c
Rv2493				Rv3839
Rv2494				Rv3840
Rv2495c				Rv3842c
Rv2496c				Rv3843c
Rv2497c				Rv3846
Rv2498c				Rv3847
Rv2499c				Rv3849
Rv2500c				Rv3850
Rv2501c				Rv3854c
Rv2503c				Rv3855
Rv2504c				Rv3856c
Rv2507				Rv3858c
Rv2508c				Rv3859c
Rv2509				Rv3860
Rv2510c				Rv3868
Rv2511				Rv3869
Rv2512c				Rv3870
Rv2513				Rv3871
Rv2514c				Rv3883c
Rv2515c				Rv3884c
Rv2517c				Rv3888c
Rv2518c				Rv3895c
Rv2520c				Rv3908
Rv2521				Rv3909
Rv2522c				Rv3910
Rv2523c				Rv3913
Rv2524c				Rv3914
Rv2525c				Rv3916c
Rv2526				Rv3920c
Rv2528c				Rv3921c
Rv2529
Rv2531c
Rv2532c
Rv2533c
Rv2534c
Rv2535c
Rv2536
Rv2538c
Rv2539c
Rv2540c
Rv2541
Rv2542
Rv2543
Rv2546
Rv2547
Rv2549c
Rv2551c
Rv2552c
Rv2553c
Rv2554c
Rv2555c
Rv2556c
Rv2557
Rv2558
Rv2559c
Rv2560
Rv2561
Rv2562
Rv2563
Rv2564
Rv2565
Rv2567
Rv2569c
Rv2571c
Rv2572c
Rv2573
Rv2575
Rv2576c
Rv2579
Rv2580c
Rv2581c
Rv2582
Rv2584c
Rv2585c
Rv2586c
Rv2587c
Rv2588c
Rv2589
Rv2590
Rv2591
Rv2592c
Rv2594c
Rv2595
Rv2596
Rv2597
Rv2598
Rv2600
Rv2601
Rv2602
Rv2603c
Rv2604c
Rv2606c
Rv2608
Rv2610c
Rv2612c
Rv2614c
Rv2616
Rv2617c
Rv2618
Rv2619c
Rv2620c
Rv2621c
Rv2622
Rv2624c
Rv2625c
Rv2626c
Rv2629
Rv2632c
Rv2634c
Rv2635
Rv2636
Rv2637
Rv2638
Rv2639c
Rv2640c
Rv2641
Rv2642
Rv2643
Rv2644c
Rv2645
Rv2647
Rv2648
Rv2653c
Rv2657c
Rv2658c
Rv2659c
[truncated: 970 more rows]
