# Supplementary material for: A multi-level multi-scale approach to study essential genes in Mycobacterium tuberculosis
Source: BMC Syst Biol. 2013 Dec 5;7:132. doi: 10.1186/1752-0509-7-132 (PMC4234997; doi:10.1186/1752-0509-7-132)
Supplement: Additional file 5: Table S2 — List of gene pairs identified as essential using double knockout gene deletion analysis in FBA. Different sheets contain genes obtained from the two models (sheet 2 and 3) and the union of both the models (sheet 1). [file 1752-0509-7-132-S5.xls]

## Sheet: combined list
Table S2: Pairs of gene identified as essential from double knockout FBA analysis (combined list)
Rv0066c	Rv3339c
Rv0070c	Rv1093
Rv0098	Rv1483
Rv0112	Rv1511
Rv0191	Rv0211
Rv0211	Rv1240
Rv0211	Rv1248c
Rv0211	Rv1617
Rv0211	Rv1837c
Rv0211	Rv3432c
Rv0234c	Rv1731
Rv0295c	Rv1373
Rv0337c	Rv3565
Rv0389	Rv0956
Rv0408	Rv0951
Rv0408	Rv0952
Rv0408	Rv2503c
Rv0408	Rv2504c
Rv0409	Rv0951
Rv0409	Rv0952
Rv0409	Rv2503c
Rv0409	Rv2504c
Rv0467	Rv1915
Rv0467	Rv1916
Rv0468	Rv1715
Rv0505c	Rv3042c
Rv0533c	Rv1350
Rv0533c	Rv1484
Rv0533c	Rv2524c
Rv0533c	Rv2947c
Rv0649	Rv2243
Rv0728c	Rv2996c
Rv0794c	Rv1826
Rv0808	Rv1602
Rv0824c	Rv1094
Rv0904c	Rv3281
Rv1207	Rv3608c
Rv1240	Rv1617
Rv1240	Rv2332
Rv1248c	Rv3432c
Rv1295	Rv1559
Rv1296	Rv1559
Rv1451	Rv1620c
Rv1451	Rv1621c
Rv1451	Rv1622c
Rv1451	Rv1623c
Rv1529	Rv3826
Rv1552	Rv3316
Rv1552	Rv3317
Rv1552	Rv3318
Rv1553	Rv3316
Rv1553	Rv3317
Rv1553	Rv3318
Rv1554	Rv3316
Rv1554	Rv3317
Rv1554	Rv3318
Rv1555	Rv3316
Rv1555	Rv3317
Rv1555	Rv3318
Rv1604	Rv2701c
Rv1609	Rv2859c
Rv1617	Rv2332
Rv1620c	Rv2193
Rv1620c	Rv2194
Rv1620c	Rv2195
Rv1620c	Rv2196
Rv1620c	Rv2200c
Rv1620c	Rv3043c
Rv1621c	Rv2193
Rv1621c	Rv2194
Rv1621c	Rv2195
Rv1621c	Rv2196
Rv1621c	Rv2200c
Rv1621c	Rv3043c
Rv1622c	Rv2193
Rv1622c	Rv2194
Rv1622c	Rv2195
Rv1622c	Rv2196
Rv1622c	Rv2200c
Rv1622c	Rv3043c
Rv1623c	Rv2193
Rv1623c	Rv2194
Rv1623c	Rv2195
Rv1623c	Rv2196
Rv1623c	Rv2200c
Rv1623c	Rv3043c
Rv1739c	Rv2397c
Rv1739c	Rv2398c
Rv1739c	Rv2399c
Rv1739c	Rv2400c
Rv1822	Rv2746c
Rv1826	Rv1832
Rv1826	Rv2211c
Rv1826	Rv3303c
Rv2075c	Rv2498c
Rv2139	Rv3316
Rv2139	Rv3317
Rv2139	Rv3318
Rv2182c	Rv2483c
Rv2321c	Rv2427c
Rv2321c	Rv2439c
Rv2322c	Rv2427c
Rv2322c	Rv2439c
Rv2476c	Rv2780
Rv2476c	Rv3858c
Rv2476c	Rv3859c
Rv2682c	Rv3379c
Rv2754c	Rv2764c
Rv3257c	Rv3275c
Rv3273	Rv3588c

## Sheet: iNJ661 model
Pairs of gene identified as essential from double knockout FBA analysis of iNJ661 model
Rv0070c	Rv1093
Rv0098	Rv1483
Rv0112	Rv1511
Rv0191	Rv0211
Rv0211	Rv1248c
Rv0211	Rv1617
Rv0211	Rv3432c
Rv0234c	Rv1731
Rv0295c	Rv1373
Rv0337c	Rv3565
Rv0389	Rv0956
Rv0467	Rv1915
Rv0467	Rv1916
Rv0505c	Rv3042c
Rv0649	Rv2243
Rv0728c	Rv2996c
Rv0794c	Rv1826
Rv0808	Rv1602
Rv0904c	Rv3281
Rv1248c	Rv3432c
Rv1295	Rv1559
Rv1296	Rv1559
Rv1529	Rv3826
Rv1604	Rv2701c
Rv1609	Rv2859c
Rv1617	Rv2332
Rv1739c	Rv2397c
Rv1739c	Rv2398c
Rv1739c	Rv2399c
Rv1739c	Rv2400c
Rv1822	Rv2746c
Rv1826	Rv1832
Rv1826	Rv2211c
Rv1826	Rv3303c
Rv2075c	Rv2498c
Rv2182c	Rv2483c
Rv2321c	Rv2427c
Rv2321c	Rv2439c
Rv2322c	Rv2427c
Rv2322c	Rv2439c
Rv2476c	Rv2780
Rv2682c	Rv3379c
Rv2754c	Rv2764c
Rv3257c	Rv3275c
Rv3273	Rv3588c

## Sheet: iNJ661v model
Pairs of gene identified as essential from double knockout FBA analysis of iNJ661v model
Rv0066c	Rv3339c
Rv0070c	Rv1093
Rv0112	Rv1511
Rv0211	Rv1240
Rv0211	Rv1617
Rv0211	Rv1837c
Rv0295c	Rv1373
Rv0337c	Rv3565
Rv0389	Rv0956
Rv0408	Rv0951
Rv0408	Rv0952
Rv0408	Rv2503c
Rv0408	Rv2504c
Rv0409	Rv0951
Rv0409	Rv0952
Rv0409	Rv2503c
Rv0409	Rv2504c
Rv0468	Rv1715
Rv0533c	Rv1350
Rv0533c	Rv1484
Rv0533c	Rv2524c
Rv0533c	Rv2947c
Rv0649	Rv2243
Rv0728c	Rv2996c
Rv0808	Rv1602
Rv0824c	Rv1094
Rv0904c	Rv3281
Rv1207	Rv3608c
Rv1240	Rv1617
Rv1240	Rv2332
Rv1295	Rv1559
Rv1296	Rv1559
Rv1451	Rv1620c
Rv1451	Rv1621c
Rv1451	Rv1622c
Rv1451	Rv1623c
Rv1529	Rv3826
Rv1552	Rv3316
Rv1552	Rv3317
Rv1552	Rv3318
Rv1553	Rv3316
Rv1553	Rv3317
Rv1553	Rv3318
Rv1554	Rv3316
Rv1554	Rv3317
Rv1554	Rv3318
Rv1555	Rv3316
Rv1555	Rv3317
Rv1555	Rv3318
Rv1604	Rv2701c
Rv1609	Rv2859c
Rv1617	Rv2332
Rv1620c	Rv2193
Rv1620c	Rv2194
Rv1620c	Rv2195
Rv1620c	Rv2196
Rv1620c	Rv2200c
Rv1620c	Rv3043c
Rv1621c	Rv2193
Rv1621c	Rv2194
Rv1621c	Rv2195
Rv1621c	Rv2196
Rv1621c	Rv2200c
Rv1621c	Rv3043c
Rv1622c	Rv2193
Rv1622c	Rv2194
Rv1622c	Rv2195
Rv1622c	Rv2196
Rv1622c	Rv2200c
Rv1622c	Rv3043c
Rv1623c	Rv2193
Rv1623c	Rv2194
Rv1623c	Rv2195
Rv1623c	Rv2196
Rv1623c	Rv2200c
Rv1623c	Rv3043c
Rv1739c	Rv2397c
Rv1739c	Rv2398c
Rv1739c	Rv2399c
Rv1739c	Rv2400c
Rv1822	Rv2746c
Rv2075c	Rv2498c
Rv2139	Rv3316
Rv2139	Rv3317
Rv2139	Rv3318
Rv2321c	Rv2427c
Rv2321c	Rv2439c
Rv2322c	Rv2427c
Rv2322c	Rv2439c
Rv2476c	Rv3858c
Rv2476c	Rv3859c
Rv2682c	Rv3379c
Rv2754c	Rv2764c
Rv3257c	Rv3275c
