# Supplementary material for: A multi-level multi-scale approach to study essential genes in Mycobacterium tuberculosis
Source: BMC Syst Biol. 2013 Dec 5;7:132. doi: 10.1186/1752-0509-7-132 (PMC4234997; doi:10.1186/1752-0509-7-132)
Supplement: Additional file 6: Table S3 — Highly curated protein- protein interactions used to reconstruct the network. [file 1752-0509-7-132-S6.xls]

## Sheet: Sheet1
TABLE S3 : Protein-protein inetraction network (directional and weighted)
NODE1	NODE2	Edge Weight
Rv0001	Rv0058	0.0147814
Rv0002	Rv2344c	0.000851172
Rv0002	Rv3721c	0.0156473
Rv0002	Rv2191	0.0129047
Rv0002	Rv2445c	0.000682245
Rv0002	Rv3711c	0.0158287
Rv0002	Rv1021	0.000508684
Rv0002	Rv1341	0.000446728
Rv0002	Rv0321	0.000911398
Rv0002	Rv3644c	0.0159447
Rv0002	Rv1547	0.0156205
Rv0002	Rv2413c	0.0153373
Rv0002	Rv1629	0.0140459
Rv0002	Rv1617	0.000168118
Rv0003	Rv3715c	0.0296392
Rv0005	Rv0006	0.0551975
Rv0006	Rv0005	0.0551975
Rv0013	Rv1005c	0.031357
Rv0013	Rv0812	8.62933687785786E-005
Rv0013	Rv1609	0.000171441
Rv0014c	Rv0016c	0.00764268
Rv0016c	Rv2153c	0.00469156
Rv0016c	Rv2136c	0.00509142
Rv0024	Rv3881c	9.01620970648518E-005
Rv0032	Rv1568	0.00651813
Rv0046c	Rv0650	8.1496101657905E-005
Rv0046c	Rv2701c	5.7353e-05
Rv0046c	Rv3068c	2.6346e-05
Rv0046c	Rv1604	4.9987e-05
Rv0053	Rv0055	6.81553175511105E-005
Rv0053	Rv2890c	0.0170521
Rv0053	Rv2882c	0.000449221
Rv0053	Rv2412	0.050041
Rv0053	Rv3442c	0.0266935
Rv0053	Rv3459c	0.0258253
Rv0053	Rv3458c	0.0262592
Rv0053	Rv2909c	0.0276046
Rv0053	Rv0721	0.025113
Rv0053	Rv0700	0.000478214
Rv0053	Rv0707	6.05367582323729E-005
Rv0053	Rv0705	0.0128283
Rv0053	Rv0710	0.0262685
Rv0053	Rv0717	0.0268779
Rv0053	Rv0718	0.0257299
Rv0053	Rv3460c	0.00839625
Rv0053	Rv2785c	0.0269367
Rv0053	Rv1641	0.0167629
Rv0053	Rv2534c	0.0180046
Rv0053	Rv0682	0.00661768
Rv0053	Rv0683	0.000107938
Rv0053	Rv0685	0.00785318
Rv0055	Rv0053	6.81553175511105E-005
Rv0056	Rv1298	0.030838
Rv0056	Rv1015c	0.0222272
Rv0056	Rv2057c	0.0453459
Rv0056	Rv2916c	0.000783504
Rv0056	Rv2904c	0.0101174
Rv0056	Rv1643	0.048851
Rv0056	Rv2442c	0.0475348
Rv0056	Rv2441c	0.0473988
Rv0056	Rv2882c	0.000218724
Rv0056	Rv0641	0.0138554
Rv0056	Rv0640	0.0188315
Rv0056	Rv0652	0.0241275
Rv0056	Rv0651	0.00103523
Rv0056	Rv0723	0.048637
Rv0056	Rv0722	0.0331276
Rv0056	Rv0720	0.0494204
Rv0056	Rv0708	0.0284604
Rv0056	Rv0706	0.0335702
Rv0056	Rv0704	0.0480205
Rv0056	Rv0703	0.000149154
Rv0056	Rv0702	0.000426869
Rv0056	Rv0701	0.000416997
Rv0056	Rv0709	0.0200599
Rv0056	Rv0716	0.033738
Rv0056	Rv0719	0.0479202
Rv0056	Rv0715	0.0476625
Rv0056	Rv0714	0.0488046
Rv0056	Rv3924c	0.0225316
Rv0056	Rv3461c	0.0200685
Rv0056	Rv3456c	0.0237733
Rv0056	Rv3443c	0.0488902
Rv0058	Rv2343c	0.0197986
Rv0058	Rv0001	0.0147814
Rv0062	Rv0237	0.000151971
Rv0062	Rv0186	0.000166733
Rv0066c	Rv3339c	0.055716
Rv0066c	Rv1475c	3.37162092555104E-005
Rv0066c	Rv2855	2.45645945492219E-005
Rv0066c	Rv2455c	6.98468257220456E-005
Rv0066c	Rv2454c	7.1848358243455E-005
Rv0069c	Rv0070c	0.000174001
Rv0069c	Rv2335	5.64933404827314E-005
Rv0069c	Rv1077	0.000456214
Rv0069c	Rv1093	0.000131908
Rv0069c	Rv3042c	0.000245942
Rv0069c	Rv0436c	0.000117605
Rv0069c	Rv1613	0.000206906
Rv0069c	Rv1612	0.000225792
Rv0070c	Rv1077	0.000129968
Rv0070c	Rv1093	0.00958307
Rv0070c	Rv0389	0.000205505
Rv0070c	Rv1613	2.71268470309146E-005
Rv0070c	Rv1612	2.96029291146833E-005
Rv0070c	Rv2764c	3.5389e-05
Rv0070c	Rv1905c	0.0001657
Rv0070c	Rv1406	0.00111512
Rv0070c	Rv2754c	3.88685218423679E-005
Rv0070c	Rv2964	0.0017357
Rv0070c	Rv0436c	1.49737443787228E-005
Rv0070c	Rv1559	0.000160661
Rv0070c	Rv2211c	2.21095077661832E-005
Rv0070c	Rv1832	5.55831287053352E-005
Rv0070c	Rv3042c	0.00017339
Rv0070c	Rv3356c	0.00127695
Rv0070c	Rv2124c	0.000269734
Rv0070c	Rv0069c	0.000174001
Rv0070c	Rv0956	0.000211455
Rv0070c	Rv0957	2.53730618253118E-005
Rv0075	Rv3117	0.000115899
Rv0075	Rv3340	0.00603352
Rv0075	Rv3283	0.00011367
Rv0075	Rv1133c	0.000553047
Rv0075	Rv0848	9.34396519278537E-005
Rv0075	Rv2458	0.000548918
Rv0075	Rv2334	8.6542915406252E-005
Rv0075	Rv2291	0.000113903
Rv0075	Rv1079	0.00524378
Rv0075	Rv1077	0.000110773
Rv0075	Rv1336	5.65860836633731E-005
Rv0075	Rv0815c	0.000114681
Rv0075	Rv2124c	1.1261716497594E-005
Rv0075	Rv3684	8.28163995332894E-005
Rv0081	Rv3133c	0.113336
Rv0089	Rv1599	0.000168429
Rv0089	Rv0892	7.49585488664083E-005
Rv0091	Rv2601	0.0292053
Rv0111	Rv0400c	7.33964873732053E-005
Rv0112	Rv3264c	4.96738899977325E-005
Rv0112	Rv1512	0.000154128
Rv0113	Rv0115	0.000147361
Rv0114	Rv0115	0.000155584
Rv0115	Rv0113	0.000147361
Rv0115	Rv0114	0.000155584
Rv0117	Rv2939	0.133552
Rv0117	Rv2930	0.146996
Rv0117	Rv2931	0.147881
Rv0117	Rv2934	0.134306
Rv0117	Rv2935	0.122306
Rv0117	Rv2932	0.151536
Rv0117	Rv2933	0.146996
Rv0117	Rv1909c	0.132439
Rv0117	Rv1908c	0.000144384
Rv0117	Rv1907c	0.130824
Rv0117	Rv1912c	0.139871
Rv0117	Rv1911c	0.125966
Rv0117	Rv1910c	0.140063
Rv0120c	Rv2882c	6.44387320704677E-005
Rv0126	Rv2471	6.1324292756865E-005
Rv0126	Rv3372	0.000203353
Rv0126	Rv1781c	0.000101671
Rv0126	Rv0127	0.000195166
Rv0126	Rv1562c	0.00230229
Rv0126	Rv1563c	0.00232341
Rv0126	Rv1564c	0.00236372
Rv0126	Rv1326c	3.87375080478656E-005
Rv0126	Rv2006	0.000205832
Rv0126	Rv3031	0.000376603
Rv0127	Rv1781c	0.000171784
Rv0127	Rv1327c	0.000255385
Rv0127	Rv0126	0.000195166
Rv0131c	Rv1070c	0.00134284
Rv0131c	Rv1071c	0.00129049
Rv0131c	Rv1935c	0.000980357
Rv0131c	Rv1074c	0.000442208
Rv0131c	Rv2831	0.00125774
Rv0131c	Rv1867	0.000491272
Rv0131c	Rv1472	0.00128543
Rv0131c	Rv0753c	0.000769991
Rv0131c	Rv0632c	0.00121581
Rv0131c	Rv3550	0.0013615
Rv0131c	Rv3546	0.000533421
Rv0131c	Rv3516	0.00120437
Rv0131c	Rv3523	0.000520061
Rv0131c	Rv2486	0.00136532
Rv0131c	Rv1323	0.000460452
Rv0131c	Rv0973c	0.00490084
Rv0131c	Rv0222	0.00128064
Rv0131c	Rv0243	0.000432556
Rv0131c	Rv0971c	0.00124245
Rv0131c	Rv3374	0.0012967
Rv0131c	Rv3373	0.0013401
Rv0131c	Rv0408	0.000228926
Rv0131c	Rv3039c	0.00132221
Rv0131c	Rv2679	0.0011171
Rv0131c	Rv3280	0.00435338
Rv0131c	Rv3556c	0.000494918
Rv0131c	Rv2187	0.000370635
Rv0131c	Rv3774	0.00116286
Rv0131c	Rv3667	0.000123383
Rv0131c	Rv0905	0.000238135
Rv0131c	Rv0456c	0.00131157
Rv0131c	Rv2502c	0.0011518
Rv0131c	Rv0859	0.000475304
Rv0131c	Rv2790c	0.00577947
Rv0131c	Rv0860	0.000418079
Rv0131c	Rv1141c	0.000358731
Rv0131c	Rv1142c	0.00125037
Rv0131c	Rv0914c	0.000487321
Rv0131c	Rv0675	0.001394
Rv0131c	Rv0673	0.0013043
Rv0133	Rv0400c	7.18462030934579E-005
Rv0136	Rv0220	0.00178363
Rv0136	Rv2970c	0.00188229
Rv0136	Rv1758	0.00191966
Rv0136	Rv0892	8.57133841326764E-005
Rv0136	Rv3084	0.00183356
Rv0136	Rv3452	0.00181379
Rv0136	Rv1105	0.0017773
Rv0136	Rv1104	0.000117891
Rv0136	Rv0217c	0.00184613
Rv0136	Rv2385	0.000485482
Rv0147	Rv3086	3.4467e-05
Rv0147	Rv3602c	2.78163690428487E-005
Rv0147	Rv2205c	1.02170840992683E-005
Rv0147	Rv1862	3.25645139468609E-005
Rv0147	Rv0860	1.58853196036243E-005
Rv0147	Rv0162c	3.38581792868039E-005
Rv0147	Rv3170	0.000367531
Rv0147	Rv3667	1.48325680184865E-005
Rv0147	Rv2589	7.84086129842673E-005
Rv0147	Rv1530	3.35102436855083E-005
Rv0147	Rv0761c	2.93857606608573E-005
Rv0147	Rv0751c	0.000277265
Rv0147	Rv0853c	0.000301514
Rv0154c	Rv1323	0.000414044
Rv0154c	Rv1142c	0.00112435
Rv0154c	Rv1141c	0.000322576
Rv0154c	Rv2831	0.00113098
Rv0154c	Rv0456c	0.00117938
Rv0154c	Rv2502c	0.00103571
Rv0154c	Rv3039c	0.00118895
Rv0154c	Rv0914c	0.000438205
Rv0154c	Rv0673	0.00117284
Rv0154c	Rv0675	0.0012535
Rv0154c	Rv3550	0.00122428
Rv0154c	Rv3546	0.000479659
Rv0154c	Rv3523	0.000467646
Rv0154c	Rv3516	0.00108298
Rv0154c	Rv2187	0.000333279
Rv0154c	Rv0905	0.000214134
Rv0154c	Rv3280	0.00391461
Rv0154c	Rv0860	0.000375941
Rv0154c	Rv0859	0.000427399
Rv0154c	Rv3374	0.00116601
Rv0154c	Rv3373	0.00120503
Rv0154c	Rv1867	0.000441758
Rv0154c	Rv0222	0.00115156
Rv0154c	Rv0632c	0.00109327
Rv0154c	Rv0243	0.00038896
Rv0154c	Rv2790c	0.00519697
Rv0154c	Rv2486	0.00122771
Rv0154c	Rv1935c	0.000881549
Rv0154c	Rv1074c	0.000397639
Rv0154c	Rv1071c	0.00116042
Rv0154c	Rv1070c	0.0012075
Rv0154c	Rv3667	0.000110947
Rv0154c	Rv0973c	0.0044069
Rv0154c	Rv0971c	0.00111722
Rv0154c	Rv3556c	0.000445037
Rv0154c	Rv0408	0.000205853
Rv0154c	Rv1472	0.00115587
Rv0154c	Rv2679	0.00100451
Rv0154c	Rv3774	0.00104566
Rv0154c	Rv0753c	0.000692385
Rv0155	Rv2421c	0.00012439
Rv0155	Rv1695	0.0353894
Rv0155	Rv2438c	0.0417474
Rv0155	Rv0157	0.0565842
Rv0155	Rv3199c	0.000170164
Rv0156	Rv3199c	0.000173787
Rv0156	Rv1695	0.0314521
Rv0156	Rv2421c	0.000127062
Rv0156	Rv2438c	0.0365727
Rv0157	Rv2421c	0.000128837
Rv0157	Rv0155	0.0565842
Rv0157	Rv1695	0.0366546
Rv0157	Rv3199c	0.000176247
Rv0157	Rv2438c	0.0432398
Rv0158	Rv3286c	0.0967169
Rv0162c	Rv0458	3.45752231077008E-005
Rv0162c	Rv0768	3.82479183431199E-005
Rv0162c	Rv0892	1.0095e-05
Rv0162c	Rv1833c	0.000393013
Rv0162c	Rv3170	0.00210233
Rv0162c	Rv0147	3.38581792868039E-005
Rv0162c	Rv0223c	0.000143923
Rv0162c	Rv2296	0.000321926
Rv0162c	Rv3252c	0.000417383
Rv0162c	Rv3391	0.000147434
Rv0162c	Rv2858c	3.47211389365754E-005
Rv0162c	Rv1703c	0.00042584
Rv0162c	Rv2579	0.00039197
Rv0165c	Rv0173	0.10414
Rv0165c	Rv0172	0.109978
Rv0165c	Rv0171	0.106844
Rv0165c	Rv0170	0.110938
Rv0165c	Rv0169	0.103728
Rv0165c	Rv0167	0.100486
Rv0165c	Rv0168	0.103267
Rv0165c	Rv0166	0.106742
Rv0165c	Rv0178	0.112629
Rv0165c	Rv0174	0.107035
Rv0165c	Rv0175	0.107044
Rv0165c	Rv0176	0.100568
Rv0165c	Rv0177	0.109201
Rv0186	Rv0062	0.000166733
Rv0186	Rv1090	0.000142566
Rv0186	Rv1781c	0.00011744
Rv0186	Rv0650	3.56038735151219E-005
Rv0187	Rv1599	0.000136702
Rv0187	Rv0892	6.0838942586711E-005
Rv0189c	Rv3001c	8.2336151402853E-005
Rv0189c	Rv2210c	9.95594515803152E-005
Rv0189c	Rv2225	7.7152e-05
Rv0189c	Rv0337c	8.39366370270162E-005
Rv0189c	Rv2332	2.81465017151502E-005
Rv0189c	Rv3710	8.45783897407881E-005
Rv0195	Rv0196	0.000137309
Rv0195	Rv0197	0.0419154
Rv0195	Rv1404	5.99079390715701E-005
Rv0196	Rv0197	0.119041
Rv0196	Rv0195	0.000137309
Rv0213c	Rv1599	0.000155375
Rv0213c	Rv0892	6.9149e-05
Rv0215c	Rv1935c	0.00575585
Rv0215c	Rv0971c	0.00542432
Rv0215c	Rv2831	0.00549111
Rv0215c	Rv0456c	0.00572609
Rv0215c	Rv1070c	0.00586262
Rv0215c	Rv1071c	0.00563407
Rv0215c	Rv2790c	0.000328346
Rv0215c	Rv2486	0.00596077
Rv0215c	Rv1472	0.00561197
Rv0215c	Rv0222	0.00559105
Rv0215c	Rv1142c	0.00545892
Rv0215c	Rv1141c	0.00351243
Rv0215c	Rv3774	0.00507688
Rv0215c	Rv0632c	0.00530804
Rv0215c	Rv2679	0.0048771
Rv0215c	Rv0905	0.00286757
Rv0215c	Rv3039c	0.00577257
Rv0215c	Rv3516	0.00484598
Rv0215c	Rv3550	0.00571899
Rv0215c	Rv0860	0.000134049
Rv0215c	Rv3374	0.00566121
Rv0215c	Rv3373	0.00585065
Rv0215c	Rv0675	0.00608599
Rv0215c	Rv0673	0.00569438
Rv0217c	Rv0327c	0.00157843
Rv0217c	Rv0766c	0.00185663
Rv0217c	Rv0778	0.00154959
Rv0217c	Rv1394c	0.00158235
Rv0217c	Rv0568	0.00164684
Rv0217c	Rv1256c	0.000285202
Rv0217c	Rv1880c	0.00147689
Rv0217c	Rv0565c	0.00170401
Rv0217c	Rv3685c	0.00157819
Rv0217c	Rv1785c	0.00173944
Rv0217c	Rv2268c	0.00153504
Rv0217c	Rv3121	0.00168235
Rv0217c	Rv1777	0.001672
Rv0217c	Rv1666c	0.00185663
Rv0217c	Rv3059	0.00172678
Rv0217c	Rv2276	0.00157186
Rv0217c	Rv0136	0.00184613
Rv0217c	Rv2266	0.00167592
Rv0220	Rv0568	0.00159108
Rv0220	Rv1256c	0.000275546
Rv0220	Rv3685c	0.00152476
Rv0220	Rv0327c	0.00152498
Rv0220	Rv0766c	0.00179377
Rv0220	Rv1777	0.00161539
Rv0220	Rv1880c	0.00142688
Rv0220	Rv0778	0.00149713
Rv0220	Rv2268c	0.00148306
Rv0220	Rv0136	0.00178363
Rv0220	Rv3059	0.00166832
Rv0220	Rv3121	0.00162539
Rv0220	Rv0565c	0.00164631
Rv0220	Rv2276	0.00151864
Rv0220	Rv2266	0.00161917
Rv0220	Rv1666c	0.00179377
Rv0220	Rv1785c	0.00168054
Rv0220	Rv1394c	0.00152877
Rv0222	Rv0400c	0.00021696
Rv0222	Rv0468	0.00182631
Rv0222	Rv1550	0.0021484
Rv0222	Rv1549	0.00202307
Rv0222	Rv3563	0.00571933
Rv0222	Rv3564	0.0061213
Rv0222	Rv3562	0.00631865
Rv0222	Rv2724c	0.00599624
Rv0222	Rv0131c	0.00128064
Rv0222	Rv2502c	0.00833087
Rv0222	Rv1934c	0.00615705
Rv0222	Rv3505	0.00597234
Rv0222	Rv1933c	0.00606279
Rv0222	Rv3504	0.00558831
Rv0222	Rv1346	0.00567958
Rv0222	Rv0154c	0.00115156
Rv0222	Rv0271c	0.00623422
Rv0222	Rv3560c	0.00615209
Rv0222	Rv3140	0.00122498
Rv0222	Rv3139	0.00495873
Rv0222	Rv0231	0.0012923
Rv0222	Rv3544c	0.00396594
Rv0222	Rv3543c	0.0037017
Rv0222	Rv1715	0.00200465
Rv0222	Rv1679	0.00610179
Rv0222	Rv3274c	0.00632799
Rv0222	Rv0244c	0.00595278
Rv0222	Rv3513c	0.00193336
Rv0222	Rv0215c	0.00559105
Rv0222	Rv1467c	0.00594259
Rv0222	Rv2789c	0.00603415
Rv0222	Rv0972c	0.00864672
Rv0222	Rv0860	0.000287845
Rv0222	Rv0852	0.000487497
Rv0222	Rv0873	0.00573254
Rv0222	Rv0752c	0.000525478
Rv0222	Rv0975c	0.00158619
Rv0222	Rv3761c	0.00537521
Rv0223c	Rv3086	0.000146511
Rv0223c	Rv0162c	0.000143923
Rv0223c	Rv1549	0.00016994
Rv0223c	Rv1550	0.000180467
Rv0223c	Rv1530	0.000142444
Rv0223c	Rv0761c	0.000124911
Rv0223c	Rv1862	0.000138423
Rv0223c	Rv3513c	0.000162404
Rv0223c	Rv3552	0.000166272
Rv0223c	Rv3551	0.000142177
Rv0223c	Rv0852	8.88428736937186E-005
Rv0224c	Rv0892	5.73709406541955E-005
Rv0224c	Rv1599	0.00012891
Rv0228	Rv0400c	7.70884194386828E-005
Rv0231	Rv2679	0.00112728
Rv0231	Rv3039c	0.00133426
Rv0231	Rv2486	0.00137776
Rv0231	Rv1323	0.000464646
Rv0231	Rv1935c	0.000989286
Rv0231	Rv2502c	0.00116229
Rv0231	Rv0971c	0.00125376
Rv0231	Rv1472	0.00129713
Rv0231	Rv0973c	0.00494548
Rv0231	Rv3774	0.00117346
Rv0231	Rv0914c	0.000491759
Rv0231	Rv0675	0.0014067
Rv0231	Rv0673	0.00131618
Rv0231	Rv3556c	0.000499426
Rv0231	Rv1070c	0.00135507
Rv0231	Rv1071c	0.00130224
Rv0231	Rv2831	0.0012692
Rv0231	Rv0905	0.000240304
Rv0231	Rv1074c	0.000446236
Rv0231	Rv1867	0.000495746
Rv0231	Rv0859	0.000479633
Rv0231	Rv0860	0.000421887
Rv0231	Rv2790c	0.00583211
Rv0231	Rv0222	0.0012923
Rv0231	Rv0456c	0.00132351
Rv0231	Rv0243	0.000436496
Rv0231	Rv0408	0.000231011
Rv0231	Rv0632c	0.00122688
Rv0231	Rv0753c	0.000777004
Rv0231	Rv3667	0.000124506
Rv0231	Rv1141c	0.000361999
Rv0231	Rv1142c	0.00126176
Rv0231	Rv3550	0.0013739
Rv0231	Rv3546	0.00053828
Rv0231	Rv3516	0.00121534
Rv0231	Rv3523	0.000524798
Rv0231	Rv2187	0.000374011
Rv0231	Rv3280	0.00439303
Rv0231	Rv3374	0.00130852
Rv0231	Rv3373	0.0013523
Rv0233	Rv0733	0.00215779
Rv0233	Rv2445c	0.000344825
Rv0233	Rv3913	0.000174694
Rv0233	Rv1389	0.00347943
Rv0233	Rv1712	0.00129236
Rv0233	Rv3247c	0.000293401
Rv0233	Rv1617	0.000106735
Rv0233	Rv2883c	0.00118149
Rv0233	Rv2783c	0.000201011
Rv0237	Rv0650	3.24517689433096E-005
Rv0237	Rv1781c	0.000107042
Rv0237	Rv1090	0.000129945
Rv0237	Rv0062	0.000151971
Rv0241c	Rv1197	5.6725463712209E-005
Rv0242c	Rv2524c	7.00056394204115E-005
Rv0243	Rv1323	0.0499417
Rv0243	Rv0231	0.000436496
Rv0243	Rv2504c	0.00104028
Rv0243	Rv2503c	0.000955888
Rv0243	Rv2495c	2.19808665157332E-005
Rv0243	Rv2790c	0.000130219
Rv0243	Rv0975c	0.000535764
Rv0243	Rv1715	0.000436472
Rv0243	Rv1867	0.0532845
Rv0243	Rv3556c	0.0359163
Rv0243	Rv0860	6.39387039294388E-005
Rv0243	Rv0859	0.0515526
Rv0243	Rv0154c	0.00038896
Rv0243	Rv0468	0.000397643
Rv0243	Rv0408	0.00344275
Rv0243	Rv0131c	0.000432556
Rv0243	Rv0914c	0.052856
Rv0243	Rv0904c	0.000419945
Rv0243	Rv3140	0.000413758
Rv0243	Rv3535c	0.00147058
Rv0243	Rv3523	0.0425044
Rv0243	Rv3546	0.0435962
Rv0243	Rv3667	0.000415496
Rv0243	Rv1074c	0.0327203
Rv0244c	Rv2486	0.00634641
Rv0244c	Rv3039c	0.00614604
Rv0244c	Rv1070c	0.00624192
Rv0244c	Rv1071c	0.00599857
Rv0244c	Rv2790c	0.000349589
Rv0244c	Rv1935c	0.00612824
Rv0244c	Rv2679	0.00519264
Rv0244c	Rv3774	0.00540534
Rv0244c	Rv0632c	0.00565145
Rv0244c	Rv0222	0.00595278
Rv0244c	Rv2831	0.00584637
Rv0244c	Rv3550	0.00608899
Rv0244c	Rv3516	0.0051595
Rv0244c	Rv1472	0.00597505
Rv0244c	Rv0971c	0.00577526
Rv0244c	Rv1141c	0.00373967
Rv0244c	Rv0675	0.00647974
Rv0244c	Rv0673	0.00606279
Rv0244c	Rv1142c	0.0058121
Rv0244c	Rv0456c	0.00609655
Rv0244c	Rv3373	0.00622917
Rv0244c	Rv3374	0.00602747
Rv0244c	Rv0860	0.000142722
Rv0244c	Rv0905	0.0030531
Rv0247c	Rv1098c	0.00033759
Rv0247c	Rv0952	0.000183475
Rv0247c	Rv0951	0.000131039
Rv0248c	Rv1098c	0.000348278
Rv0248c	Rv0951	0.000135188
Rv0248c	Rv0952	0.000189284
Rv0254c	Rv2208	0.0145636
Rv0254c	Rv2236c	0.0098954
Rv0255c	Rv2849c	0.0114759
Rv0255c	Rv2236c	0.00937722
Rv0260c	Rv0511	0.0239785
Rv0260c	Rv0510	6.18297669368784E-005
Rv0260c	Rv2847c	0.000310961
Rv0260c	Rv2678c	3.88284352792291E-005
Rv0263c	Rv0264c	0.0608163
Rv0264c	Rv0263c	0.0608163
Rv0266c	Rv3704c	7.94608752980545E-005
Rv0271c	Rv3374	0.00631245
Rv0271c	Rv3373	0.00652368
Rv0271c	Rv0673	0.00634943
Rv0271c	Rv0675	0.0067861
Rv0271c	Rv1141c	0.00391648
Rv0271c	Rv1142c	0.00608689
Rv0271c	Rv3039c	0.00643662
Rv0271c	Rv0456c	0.00638479
Rv0271c	Rv0860	0.000149469
Rv0271c	Rv0632c	0.00591865
Rv0271c	Rv2790c	0.000366117
Rv0271c	Rv0905	0.00319745
Rv0271c	Rv2679	0.00543814
Rv0271c	Rv0971c	0.00604831
Rv0271c	Rv2831	0.00612278
Rv0271c	Rv3774	0.0056609
Rv0271c	Rv1070c	0.00653703
Rv0271c	Rv1071c	0.00628218
Rv0271c	Rv2486	0.00664647
Rv0271c	Rv1472	0.00625754
Rv0271c	Rv3516	0.00540344
Rv0271c	Rv3550	0.00637688
Rv0271c	Rv1935c	0.00641798
Rv0271c	Rv0222	0.00623422
Rv0273c	Rv0274	0.127681
Rv0273c	Rv1198	0.0001192
Rv0287	Rv0288	0.0147635
Rv0288	Rv1642	0.0162865
Rv0288	Rv2424c	0.0181036
Rv0288	Rv0287	0.0147635
Rv0300	Rv0301	0.0543886
Rv0301	Rv0300	0.0543886
Rv0317c	Rv1551	0.000137831
Rv0317c	Rv2249c	0.0356922
Rv0317c	Rv3302c	0.0352355
Rv0317c	Rv2482c	0.000160265
Rv0321	Rv3457c	0.000136744
Rv0321	Rv3721c	0.000863655
Rv0321	Rv0668	0.000366235
Rv0321	Rv0667	0.000122259
Rv0321	Rv3711c	0.000873663
Rv0321	Rv2413c	0.000846539
Rv0321	Rv1021	0.000912639
Rv0321	Rv0002	0.000911398
Rv0321	Rv2191	0.000712274
Rv0321	Rv1390	0.0020125
Rv0321	Rv1341	0.000801481
Rv0321	Rv2445c	0.00163851
Rv0321	Rv2697c	0.000318857
Rv0321	Rv1547	0.000862174
Rv0321	Rv1629	0.000775261
Rv0321	Rv3644c	0.000880067
Rv0322	Rv3634c	0.029793
Rv0322	Rv0993	0.00025229
Rv0322	Rv0619	0.000152492
Rv0322	Rv0618	0.000247642
Rv0322	Rv0501	0.0326373
Rv0322	Rv0806c	0.03063
Rv0322	Rv0536	0.0297506
Rv0324	Rv0326	0.12366
Rv0327c	Rv0892	7.32841308194903E-005
Rv0327c	Rv3084	0.00156767
Rv0327c	Rv1758	0.00164129
Rv0327c	Rv0220	0.00152498
Rv0327c	Rv2970c	0.00160934
Rv0327c	Rv0217c	0.00157843
Rv0327c	Rv3452	0.00155078
Rv0327c	Rv2385	0.000415082
Rv0327c	Rv1104	0.000100796
Rv0327c	Rv1105	0.00151957
Rv0328	Rv3286c	0.107462
Rv0334	Rv3464	4.63647388092988E-005
Rv0334	Rv3784	5.14757536469262E-005
Rv0334	Rv3068c	1.20558327763596E-005
Rv0334	Rv3468c	5.445348724199E-005
Rv0337c	Rv0189c	8.39366370270162E-005
Rv0337c	Rv2210c	0.000480304
Rv0337c	Rv3710	4.19473598019778E-005
Rv0337c	Rv2780	5.04688546160577E-005
Rv0348	Rv3130c	0.116758
Rv0348	Rv1184c	0.117666
Rv0348	Rv0700	0.000196967
Rv0348	Rv3139	0.000350898
Rv0348	Rv2948c	0.11759
Rv0348	Rv2949c	0.113173
Rv0348	Rv2950c	0.112938
Rv0350	Rv0352	0.00819127
Rv0350	Rv0351	0.012399
Rv0351	Rv0350	0.012399
Rv0352	Rv3100c	0.0148401
Rv0352	Rv0350	0.00819127
Rv0353	Rv0350	0.0263881
Rv0357c	Rv0957	0.000321868
Rv0357c	Rv0777	0.000107554
Rv0357c	Rv3624c	0.000134746
Rv0357c	Rv1341	2.47811947956379E-005
Rv0357c	Rv2201	2.08978688699126E-005
Rv0357c	Rv1538c	2.30978369792982E-005
Rv0357c	Rv1021	2.82181001712854E-005
Rv0363c	Rv3010c	1.75541416428904E-005
Rv0363c	Rv1438	7.55028409240623E-005
Rv0363c	Rv1437	3.23246229037615E-006
Rv0363c	Rv1436	0.000325576
Rv0363c	Rv1449c	3.20644343035729E-006
Rv0363c	Rv1448c	3.53149308683183E-005
Rv0363c	Rv1099c	1.76866260656111E-005
Rv0363c	Rv2029c	1.75172510183646E-005
Rv0363c	Rv0478	5.08997681303969E-005
Rv0363c	Rv0489	3.8855997101822E-006
Rv0371c	Rv2347c	7.26472823010105E-005
Rv0373c	Rv3667	0.000105719
Rv0373c	Rv0408	0.00020511
Rv0374c	Rv3667	0.000101598
Rv0374c	Rv0408	0.000197115
Rv0375c	Rv3667	0.000114565
Rv0375c	Rv0408	0.000222272
Rv0382c	Rv2139	0.000122472
Rv0382c	Rv1385	5.06214153223265E-005
Rv0389	Rv2211c	5.57223617650519E-005
Rv0389	Rv0070c	0.000205505
Rv0389	Rv3356c	0.00155612
Rv0389	Rv0803	8.26891047285756E-005
Rv0389	Rv2964	0.00214933
Rv0389	Rv0772	3.6483e-05
Rv0389	Rv0788	7.92110932608902E-005
Rv0389	Rv0957	0.000102485
Rv0389	Rv0956	0.0662852
Rv0389	Rv2124c	8.21873680126552E-005
Rv0389	Rv1093	0.000177948
Rv0389	Rv1406	0.000963412
Rv0389	Rv2754c	0.000140022
Rv0391	Rv1133c	0.00053773
Rv0391	Rv2458	0.000506353
Rv0391	Rv1077	0.000427447
Rv0391	Rv2124c	6.64936027227399E-005
Rv0400c	Rv1254	5.80720704096008E-005
Rv0400c	Rv3516	0.000196872
Rv0400c	Rv3550	0.000225038
Rv0400c	Rv3216	6.79624041713382E-005
Rv0400c	Rv3374	0.000219683
Rv0400c	Rv3373	0.000227034
Rv0400c	Rv2215	5.75212073922183E-006
Rv0400c	Rv2486	0.000231307
Rv0400c	Rv1071c	0.00021863
Rv0400c	Rv1070c	0.000227499
Rv0400c	Rv0632c	0.000205978
Rv0400c	Rv3774	0.000197008
Rv0400c	Rv2679	0.000189256
Rv0400c	Rv0860	2.55071936582569E-005
Rv0400c	Rv0971c	0.00021049
Rv0400c	Rv0905	5.52344167339267E-005
Rv0400c	Rv1141c	8.44629334714356E-005
Rv0400c	Rv1142c	0.000211833
Rv0400c	Rv1472	0.000217772
Rv0400c	Rv0673	0.00022097
Rv0400c	Rv0675	0.000236166
Rv0400c	Rv2831	0.000213082
Rv0400c	Rv0517	7.49278785962251E-005
Rv0400c	Rv3039c	0.000224004
Rv0400c	Rv3034c	7.03476715895021E-005
Rv0400c	Rv1935c	0.000198477
Rv0400c	Rv0228	7.70884194386828E-005
Rv0400c	Rv0222	0.00021696
Rv0400c	Rv0456c	0.0002222
Rv0400c	Rv0133	7.18462030934579E-005
Rv0400c	Rv0111	7.33964873732053E-005
Rv0408	Rv1323	0.00366478
Rv0408	Rv0131c	0.000228926
Rv0408	Rv0975c	0.000283548
Rv0408	Rv0973c	0.000317063
Rv0408	Rv0154c	0.000205853
Rv0408	Rv0231	0.000231011
Rv0408	Rv0243	0.00344275
Rv0408	Rv0409	0.000210739
Rv0408	Rv3667	0.000334902
Rv0408	Rv3556c	0.00308872
Rv0408	Rv3710	0.000162567
Rv0408	Rv3546	0.00395883
Rv0408	Rv1074c	0.00277281
Rv0408	Rv0914c	0.00387863
Rv0408	Rv3523	0.00385968
Rv0408	Rv3535c	0.00178121
Rv0408	Rv0904c	0.000402231
Rv0408	Rv0375c	0.000222272
Rv0408	Rv0373c	0.00020511
Rv0408	Rv0374c	0.000197115
Rv0408	Rv1867	0.00391007
Rv0408	Rv3280	0.000281644
Rv0408	Rv2495c	2.42837912309921E-005
Rv0408	Rv3140	0.000218977
Rv0408	Rv0859	0.00378298
Rv0408	Rv1837c	0.000101348
Rv0408	Rv0753c	0.000199245
Rv0409	Rv3667	0.00010862
Rv0409	Rv0408	0.000210739
Rv0414c	Rv0422c	0.00760796
Rv0414c	Rv2977c	0.0117277
Rv0414c	Rv0417	0.0077284
Rv0415	Rv0417	0.010915
Rv0417	Rv0414c	0.0077284
Rv0417	Rv0415	0.010915
Rv0422c	Rv0423c	0.0118118
Rv0422c	Rv0414c	0.00760796
Rv0423c	Rv0422c	0.0118118
Rv0436c	Rv2881c	6.0224775703483E-006
Rv0436c	Rv0437c	1.16442980262132E-005
Rv0436c	Rv1093	1.08657072003305E-005
Rv0436c	Rv0070c	1.49737443787228E-005
Rv0436c	Rv0069c	0.000117605
Rv0436c	Rv3042c	3.64888723184554E-005
Rv0436c	Rv1559	2.72102845440272E-005
Rv0437c	Rv1755c	4.32035372414697E-005
Rv0437c	Rv2351c	5.1693e-05
Rv0437c	Rv2350c	4.77871364706034E-005
Rv0437c	Rv2349c	4.90572305737735E-005
Rv0437c	Rv0436c	1.16442980262132E-005
Rv0440	Rv3418c	0.0199243
Rv0452	Rv3676	3.76892621845842E-005
Rv0452	Rv2711	7.46524901388747E-005
Rv0456c	Rv3504	0.00572328
Rv0456c	Rv3505	0.00611658
Rv0456c	Rv0215c	0.00572609
Rv0456c	Rv3564	0.00626914
Rv0456c	Rv3563	0.00585746
Rv0456c	Rv3562	0.00647126
Rv0456c	Rv3513c	0.00198005
Rv0456c	Rv1934c	0.00630576
Rv0456c	Rv0873	0.00587099
Rv0456c	Rv1933c	0.00620922
Rv0456c	Rv0852	0.000499271
Rv0456c	Rv0860	0.000294797
Rv0456c	Rv0752c	0.000538169
Rv0456c	Rv2724c	0.00614106
Rv0456c	Rv3139	0.0050785
Rv0456c	Rv3140	0.00125457
Rv0456c	Rv3274c	0.00648082
Rv0456c	Rv2502c	0.00853208
Rv0456c	Rv1467c	0.00608612
Rv0456c	Rv2789c	0.00617988
Rv0456c	Rv3560c	0.00630067
Rv0456c	Rv1346	0.00581675
Rv0456c	Rv0154c	0.00117938
Rv0456c	Rv0271c	0.00638479
Rv0456c	Rv0400c	0.0002222
Rv0456c	Rv0131c	0.00131157
Rv0456c	Rv0231	0.00132351
Rv0456c	Rv3761c	0.00550503
Rv0456c	Rv1715	0.00205306
Rv0456c	Rv0972c	0.00885555
Rv0456c	Rv0975c	0.0016245
Rv0456c	Rv1679	0.00624916
Rv0456c	Rv0244c	0.00609655
Rv0456c	Rv3543c	0.0037911
Rv0456c	Rv3544c	0.00406173
Rv0456c	Rv1549	0.00207193
Rv0456c	Rv1550	0.00220029
Rv0456c	Rv0468	0.00187042
Rv0458	Rv1862	3.32541607027693E-005
Rv0458	Rv0860	1.62217366970618E-005
Rv0458	Rv0162c	3.45752231077008E-005
Rv0458	Rv3170	0.000375314
Rv0458	Rv1530	3.42199189745398E-005
Rv0458	Rv2589	8.00691397057199E-005
Rv0458	Rv3667	1.51466900849922E-005
Rv0458	Rv3602c	2.84054602450958E-005
Rv0458	Rv0853c	0.000307899
Rv0458	Rv0751c	0.000283137
Rv0458	Rv0761c	3.00080882209349E-005
Rv0458	Rv2205c	1.04334600880333E-005
Rv0458	Rv3086	3.51969185445388E-005
Rv0462	Rv2211c	1.24734633674672E-005
Rv0462	Rv1832	7.23824233460645E-005
Rv0462	Rv2495c	2.0644e-05
Rv0462	Rv2497c	0.000138214
Rv0462	Rv2496c	0.000109869
Rv0462	Rv0843	0.000167776
Rv0462	Rv2215	1.57353814806962E-005
Rv0462	Rv2241	0.000125828
Rv0465c	Rv3667	0.000152129
Rv0465c	Rv0467	0.00107157
Rv0465c	Rv0464c	0.125056
Rv0467	Rv1837c	8.05122585112989E-005
Rv0467	Rv1475c	0.000194883
Rv0468	Rv0971c	0.00177185
Rv0468	Rv0456c	0.00187042
Rv0468	Rv3556c	0.000455698
Rv0468	Rv3039c	0.0018856
Rv0468	Rv3774	0.00165836
Rv0468	Rv0905	0.000332482
Rv0468	Rv0914c	0.000447988
Rv0468	Rv2504c	0.00430906
Rv0468	Rv2503c	0.00430524
Rv0468	Rv0859	0.000436941
Rv0468	Rv0860	0.000233847
Rv0468	Rv1141c	0.000501284
Rv0468	Rv1142c	0.00178315
Rv0468	Rv0673	0.00186006
Rv0468	Rv0675	0.00198798
Rv0468	Rv2831	0.00179366
Rv0468	Rv1867	0.00045162
Rv0468	Rv1323	0.000423287
Rv0468	Rv0222	0.00182631
Rv0468	Rv2486	0.00194708
Rv0468	Rv0243	0.000397643
Rv0468	Rv1935c	0.00136276
Rv0468	Rv1472	0.00183314
Rv0468	Rv3546	0.000491349
Rv0468	Rv1074c	0.00040815
Rv0468	Rv3550	0.00194407
Rv0468	Rv3523	0.000479044
Rv0468	Rv1070c	0.00191502
Rv0468	Rv1071c	0.00184036
Rv0468	Rv3516	0.00171987
Rv0468	Rv0632c	0.00173386
Rv0468	Rv2679	0.0015931
Rv0468	Rv3373	0.00191111
Rv0468	Rv3374	0.00184923
Rv0478	Rv0363c	5.08997681303969E-005
Rv0478	Rv2436	0.000190342
Rv0478	Rv1448c	0.00340546
Rv0478	Rv1449c	0.000569975
Rv0485	Rv0486	0.121282
Rv0485	Rv1195	0.111042
Rv0485	Rv1196	0.0989395
Rv0489	Rv0728c	0.000110876
Rv0489	Rv1437	9.20715478931792E-005
Rv0489	Rv2205c	4.72130305384652E-006
Rv0489	Rv2996c	9.7533e-05
Rv0489	Rv0363c	3.8855997101822E-006
Rv0489	Rv1023	3.5137735318762E-005
Rv0490	Rv0491	0.023134
Rv0491	Rv0934	0.0549141
Rv0491	Rv0928	0.0625112
Rv0491	Rv0932c	0.0552482
Rv0491	Rv0490	0.023134
Rv0495c	Rv3874	6.08578599403095E-005
Rv0496	Rv2583c	7.5731337565338E-005
Rv0501	Rv0322	0.0326373
Rv0501	Rv0993	0.000263235
Rv0501	Rv0619	0.00015931
Rv0501	Rv0618	0.000258352
Rv0509	Rv2992c	0.000145024
Rv0509	Rv0524	6.61683909146444E-005
Rv0510	Rv0260c	6.18297669368784E-005
Rv0510	Rv0512	4.01227004749143E-005
Rv0510	Rv0511	6.04466411712424E-005
Rv0511	Rv2847c	0.000311353
Rv0511	Rv0510	6.04466411712424E-005
Rv0511	Rv2066	4.8687e-05
Rv0511	Rv2678c	2.20402635354665E-005
Rv0511	Rv0260c	0.0239785
Rv0512	Rv0510	4.01227004749143E-005
Rv0512	Rv0524	5.18167375461339E-005
Rv0517	Rv0400c	7.49278785962251E-005
Rv0520	Rv1599	0.00014745
Rv0520	Rv0892	6.5622e-05
Rv0521c	Rv1599	0.000147806
Rv0521c	Rv0892	6.57803928167513E-005
Rv0524	Rv0512	5.18167375461339E-005
Rv0524	Rv0509	6.61683909146444E-005
Rv0534c	Rv0558	0.0444658
Rv0535	Rv2601	0.0235318
Rv0536	Rv0322	0.0297506
Rv0536	Rv0619	0.000145219
Rv0536	Rv0618	0.000235501
Rv0536	Rv0993	0.000239953
Rv0542c	Rv0548c	0.0325785
Rv0542c	Rv0553	0.0283324
Rv0548c	Rv0542c	0.0325785
Rv0552	Rv2068c	0.113349
Rv0553	Rv0542c	0.0283324
Rv0555	Rv3215	0.0322202
Rv0558	Rv0534c	0.0444658
Rv0560c	Rv1599	0.00015687
Rv0560c	Rv0892	6.98146251647887E-005
Rv0562	Rv2173	0.0237396
Rv0562	Rv3383c	0.0226033
Rv0562	Rv3398c	0.0245557
Rv0565c	Rv1104	0.000108815
Rv0565c	Rv1105	0.00164047
Rv0565c	Rv1758	0.00177187
Rv0565c	Rv2970c	0.00173737
Rv0565c	Rv0892	7.91145909944089E-005
Rv0565c	Rv0220	0.00164631
Rv0565c	Rv0217c	0.00170401
Rv0565c	Rv3452	0.00167416
Rv0565c	Rv2385	0.000448106
Rv0565c	Rv3084	0.0016924
Rv0568	Rv3084	0.00163562
Rv0568	Rv1758	0.00171243
Rv0568	Rv0217c	0.00164684
Rv0568	Rv2970c	0.00167909
Rv0568	Rv0892	7.64606406621356E-005
Rv0568	Rv1104	0.000105165
Rv0568	Rv1105	0.00158544
Rv0568	Rv3452	0.001618
Rv0568	Rv0220	0.00159108
Rv0568	Rv2385	0.000433074
Rv0570	Rv1617	0.000121328
Rv0570	Rv3913	0.000198579
Rv0570	Rv1712	0.00146906
Rv0570	Rv1389	0.00395516
Rv0570	Rv2783c	0.000228494
Rv0570	Rv3247c	0.000333517
Rv0570	Rv2445c	0.000391971
Rv0570	Rv2883c	0.00134303
Rv0570	Rv0733	0.00245282
Rv0573c	Rv3307	2.33186821889254E-005
Rv0573c	Rv3199c	7.177021465932E-005
Rv0573c	Rv2421c	5.67538996599111E-005
Rv0573c	Rv1596	0.000263554
Rv0573c	Rv2043c	0.00882729
Rv0576	Rv0577	0.117894
Rv0586	Rv0670	0.109323
Rv0586	Rv0589	0.121639
Rv0586	Rv0594	0.12485
Rv0586	Rv0593	0.127392
Rv0586	Rv0592	0.126596
Rv0586	Rv0591	0.122653
Rv0586	Rv0590	0.121753
Rv0618	Rv1213	0.00231875
Rv0618	Rv3068c	2.54493578568546E-005
Rv0618	Rv0322	0.000247642
Rv0618	Rv3634c	0.000235837
Rv0618	Rv0806c	0.000242462
Rv0618	Rv0993	0.00193858
Rv0618	Rv0620	0.00018408
Rv0618	Rv0536	0.000235501
Rv0618	Rv0501	0.000258352
Rv0619	Rv3068c	2.3529e-05
Rv0619	Rv3634c	0.000145426
Rv0619	Rv0322	0.000152492
Rv0619	Rv0993	0.000588807
Rv0619	Rv0501	0.00015931
Rv0619	Rv0536	0.000145219
Rv0619	Rv0806c	0.000149512
Rv0619	Rv0620	0.000129866
Rv0619	Rv1213	0.00104505
Rv0620	Rv0619	0.000129866
Rv0620	Rv0618	0.00018408
Rv0626	Rv0627	0.0582631
Rv0627	Rv0626	0.0582631
Rv0632c	Rv3560c	0.00584067
Rv0632c	Rv0131c	0.00121581
Rv0632c	Rv0244c	0.00565145
Rv0632c	Rv1346	0.00539208
Rv0632c	Rv3274c	0.00600767
Rv0632c	Rv3544c	0.00376519
Rv0632c	Rv3543c	0.00351432
Rv0632c	Rv0154c	0.00109327
Rv0632c	Rv0215c	0.00530804
Rv0632c	Rv3513c	0.00183549
Rv0632c	Rv0231	0.00122688
Rv0632c	Rv1715	0.00190317
Rv0632c	Rv2789c	0.0057287
Rv0632c	Rv1679	0.00579292
Rv0632c	Rv0752c	0.000498879
Rv0632c	Rv1549	0.00192067
Rv0632c	Rv1550	0.00203965
Rv0632c	Rv0468	0.00173386
Rv0632c	Rv2502c	0.00790916
Rv0632c	Rv1467c	0.00564178
Rv0632c	Rv3504	0.00530543
Rv0632c	Rv3505	0.00567002
Rv0632c	Rv3562	0.0059988
Rv0632c	Rv3564	0.00581144
Rv0632c	Rv3563	0.00542982
Rv0632c	Rv0852	0.00046282
Rv0632c	Rv0860	0.000273274
Rv0632c	Rv0873	0.00544236
Rv0632c	Rv1933c	0.0057559
Rv0632c	Rv3761c	0.00510311
Rv0632c	Rv1934c	0.00584539
Rv0632c	Rv0400c	0.000205978
Rv0632c	Rv0271c	0.00591865
Rv0632c	Rv2724c	0.00569271
Rv0632c	Rv0972c	0.00820903
Rv0632c	Rv0975c	0.0015059
Rv0632c	Rv3140	0.00116297
Rv0632c	Rv3139	0.00470772
Rv0638	Rv1440	0.0478145
Rv0638	Rv0732	6.06576424742057E-005
Rv0639	Rv1297	0.032775
Rv0640	Rv3924c	0.0101429
Rv0640	Rv2057c	0.0210284
Rv0640	Rv0704	0.0192472
Rv0640	Rv0706	0.0160409
Rv0640	Rv0701	0.000536116
Rv0640	Rv0702	0.000553019
Rv0640	Rv0703	0.000120385
Rv0640	Rv0708	0.0118518
Rv0640	Rv0709	0.00918669
Rv0640	Rv0719	0.019207
Rv0640	Rv0714	0.0195615
Rv0640	Rv0716	0.0201067
Rv0640	Rv0715	0.0191037
Rv0640	Rv0723	0.0194943
Rv0640	Rv0722	0.0162644
Rv0640	Rv0720	0.0198083
Rv0640	Rv0682	0.000238302
Rv0640	Rv0652	0.0106689
Rv0640	Rv0651	0.00104716
Rv0640	Rv0641	0.0161605
Rv0640	Rv1643	0.0195801
Rv0640	Rv2916c	0.000556988
Rv0640	Rv0056	0.0188315
Rv0640	Rv2904c	0.00411023
Rv0640	Rv2404c	0.000401699
Rv0640	Rv1015c	0.0106069
Rv0640	Rv2442c	0.0190525
Rv0640	Rv2441c	0.018998
Rv0640	Rv1298	0.0183785
Rv0640	Rv2882c	0.000295269
Rv0640	Rv3461c	0.00903415
Rv0640	Rv3456c	0.0110683
Rv0640	Rv3443c	0.0195958
Rv0641	Rv3924c	0.00736791
Rv0641	Rv0056	0.0138554
Rv0641	Rv2441c	0.0139779
Rv0641	Rv2442c	0.014018
Rv0641	Rv1015c	0.00780841
Rv0641	Rv2890c	0.000286758
Rv0641	Rv2882c	0.000387123
Rv0641	Rv1298	0.015227
Rv0641	Rv3456c	0.0118383
Rv0641	Rv3461c	0.0065625
Rv0641	Rv2904c	0.00368301
Rv0641	Rv1643	0.0144061
Rv0641	Rv0708	0.00986779
Rv0641	Rv0709	0.00671398
Rv0641	Rv0701	0.000650049
Rv0641	Rv0702	0.00068163
Rv0641	Rv0703	0.000159754
Rv0641	Rv0704	0.0141612
Rv0641	Rv0706	0.0171998
Rv0641	Rv0722	0.0124538
Rv0641	Rv0723	0.014343
Rv0641	Rv0720	0.014574
Rv0641	Rv0716	0.0166589
Rv0641	Rv0715	0.0140556
Rv0641	Rv0714	0.0143924
Rv0641	Rv0719	0.0141316
Rv0641	Rv0640	0.0161605
Rv0641	Rv0652	0.00770417
Rv0641	Rv0651	0.00116217
Rv0641	Rv0682	0.000318604
Rv0641	Rv0684	0.000649329
Rv0641	Rv2057c	0.015906
Rv0641	Rv3443c	0.0144177
Rv0649	Rv0904c	9.40850772673026E-005
Rv0649	Rv2524c	0.00155586
Rv0650	Rv0946c	1.4771e-05
Rv0650	Rv0186	3.56038735151219E-005
Rv0650	Rv3068c	3.71451731150106E-005
Rv0650	Rv0237	3.24517689433096E-005
Rv0650	Rv2471	3.2061358785272E-005
Rv0650	Rv0046c	8.1496101657905E-005
Rv0650	Rv2702	0.00244573
Rv0651	Rv2442c	0.00104738
Rv0651	Rv2441c	0.00104439
Rv0651	Rv0641	0.00116217
Rv0651	Rv0640	0.00104716
Rv0651	Rv0652	0.000940065
Rv0651	Rv1298	0.00113923
Rv0651	Rv2904c	0.000310817
Rv0651	Rv0056	0.00103523
Rv0651	Rv3443c	0.00107725
Rv0651	Rv3456c	0.00124011
Rv0651	Rv1643	0.00107638
Rv0651	Rv3461c	0.000817819
Rv0651	Rv0714	0.00107536
Rv0651	Rv0716	0.00124636
Rv0651	Rv0715	0.0010502
Rv0651	Rv0719	0.00105588
Rv0651	Rv0703	0.000178335
Rv0651	Rv0702	0.000438924
Rv0651	Rv0701	0.000410568
Rv0651	Rv0706	0.00107262
Rv0651	Rv0704	0.00105808
Rv0651	Rv0709	0.000854435
Rv0651	Rv0708	0.00114107
Rv0651	Rv0720	0.00108893
Rv0651	Rv0723	0.00107167
Rv0651	Rv3924c	0.000918189
Rv0652	Rv1015c	0.0459625
Rv0652	Rv0056	0.0241275
Rv0652	Rv2057c	0.0264538
Rv0652	Rv2904c	0.00888237
Rv0652	Rv3456c	0.0217807
Rv0652	Rv3443c	0.0251067
Rv0652	Rv1643	0.0250866
Rv0652	Rv3461c	0.0462877
Rv0652	Rv2441c	0.0243408
Rv0652	Rv0722	0.0203014
Rv0652	Rv0723	0.0249767
Rv0652	Rv0720	0.025379
Rv0652	Rv0701	0.000303226
Rv0652	Rv0702	0.000311668
Rv0652	Rv0703	0.000155982
Rv0652	Rv0704	0.0246601
Rv0652	Rv0706	0.0285532
Rv0652	Rv0708	0.018531
Rv0652	Rv0709	0.0463612
Rv0652	Rv0716	0.0144643
Rv0652	Rv0714	0.0250627
Rv0652	Rv0715	0.0244762
Rv0652	Rv0719	0.0246086
Rv0652	Rv0651	0.000940065
Rv0652	Rv0640	0.0106689
Rv0652	Rv0641	0.00770417
Rv0652	Rv2442c	0.0244106
Rv0652	Rv1298	0.013221
Rv0652	Rv3924c	0.0519686
Rv0667	Rv1264	0.000290533
Rv0667	Rv1341	6.68291552855899E-006
Rv0667	Rv2703	1.36288339974581E-006
Rv0667	Rv2710	1.65466677389128E-005
Rv0667	Rv1390	0.000323494
Rv0667	Rv2783c	5.79175111421304E-006
Rv0667	Rv2841c	8.44925903417161E-005
Rv0667	Rv1021	7.60976947948895E-006
Rv0667	Rv3219	9.52166799519232E-006
Rv0667	Rv2583c	0.000103244
Rv0667	Rv2445c	3.9383776291449E-005
Rv0667	Rv0668	1.30898151061822E-005
Rv0667	Rv1625c	0.000306792
Rv0667	Rv1319c	0.000305777
Rv0667	Rv1318c	0.000280359
Rv0667	Rv3676	3.06627413451054E-006
Rv0667	Rv3645	0.000274669
Rv0667	Rv1320c	0.000287757
Rv0667	Rv0321	0.000122259
Rv0667	Rv1617	2.67684065956436E-006
Rv0667	Rv3457c	9.53164982407817E-006
Rv0668	Rv0667	1.30898151061822E-005
Rv0668	Rv1021	3.2534e-05
Rv0668	Rv2841c	0.000148245
Rv0668	Rv1341	2.85714652828035E-005
Rv0668	Rv1390	0.00104884
Rv0668	Rv0707	3.39409922091355E-006
Rv0668	Rv1264	0.00082761
Rv0668	Rv1625c	0.000873923
Rv0668	Rv2783c	2.6115e-05
Rv0668	Rv3457c	0.000699183
Rv0668	Rv3645	0.000782419
Rv0668	Rv0321	0.000366235
Rv0668	Rv2583c	0.000295011
Rv0668	Rv2445c	0.00013242
Rv0668	Rv1320c	0.000819703
Rv0668	Rv1318c	0.000798626
Rv0668	Rv1319c	0.000871032
Rv0668	Rv1617	1.27683011568196E-005
Rv0668	Rv3646c	9.7297108955615E-005
Rv0673	Rv0400c	0.00022097
Rv0673	Rv0215c	0.00569438
Rv0673	Rv3513c	0.00196909
Rv0673	Rv0873	0.00583847
Rv0673	Rv0860	0.000293164
Rv0673	Rv0852	0.000496506
Rv0673	Rv3562	0.00643542
Rv0673	Rv3564	0.00623442
Rv0673	Rv3563	0.00582502
Rv0673	Rv3504	0.00569158
Rv0673	Rv3505	0.0060827
Rv0673	Rv0131c	0.0013043
Rv0673	Rv0975c	0.00161551
Rv0673	Rv0972c	0.00880651
Rv0673	Rv1933c	0.00617483
Rv0673	Rv1934c	0.00627084
Rv0673	Rv0244c	0.00606279
Rv0673	Rv3560c	0.00626578
Rv0673	Rv3140	0.00124762
Rv0673	Rv3139	0.00505037
Rv0673	Rv0271c	0.00634943
Rv0673	Rv3543c	0.00377011
Rv0673	Rv3544c	0.00403923
Rv0673	Rv0154c	0.00117284
Rv0673	Rv1346	0.00578454
Rv0673	Rv0231	0.00131618
Rv0673	Rv3274c	0.00644493
Rv0673	Rv2724c	0.00610705
Rv0673	Rv0752c	0.000535189
Rv0673	Rv1549	0.00206046
Rv0673	Rv1550	0.0021881
Rv0673	Rv1467c	0.00605241
Rv0673	Rv1679	0.00621455
Rv0673	Rv3761c	0.00547454
Rv0673	Rv2502c	0.00848482
Rv0673	Rv1715	0.00204169
Rv0673	Rv0468	0.00186006
Rv0673	Rv2789c	0.00614566
Rv0675	Rv0154c	0.0012535
Rv0675	Rv3761c	0.00585104
Rv0675	Rv0244c	0.00647974
Rv0675	Rv1679	0.00664194
Rv0675	Rv3513c	0.0021045
Rv0675	Rv1550	0.00233858
Rv0675	Rv1549	0.00220216
Rv0675	Rv3562	0.006878
Rv0675	Rv3564	0.00666318
Rv0675	Rv3563	0.00622562
Rv0675	Rv0131c	0.001394
Rv0675	Rv1346	0.00618235
Rv0675	Rv0231	0.0014067
Rv0675	Rv0271c	0.0067861
Rv0675	Rv2724c	0.00652704
Rv0675	Rv1933c	0.00659949
Rv0675	Rv0400c	0.000236166
Rv0675	Rv1934c	0.0067021
Rv0675	Rv3505	0.00650103
Rv0675	Rv3504	0.006083
Rv0675	Rv3274c	0.00688816
Rv0675	Rv3543c	0.00402939
Rv0675	Rv3544c	0.00431702
Rv0675	Rv2789c	0.00656831
Rv0675	Rv3139	0.0053977
Rv0675	Rv0972c	0.00941216
Rv0675	Rv3140	0.00133342
Rv0675	Rv0975c	0.00172661
Rv0675	Rv0215c	0.00608599
Rv0675	Rv0752c	0.000571995
Rv0675	Rv0468	0.00198798
Rv0675	Rv1715	0.00218211
Rv0675	Rv1467c	0.00646865
Rv0675	Rv2502c	0.00906835
Rv0675	Rv0852	0.000530651
Rv0675	Rv0873	0.00624
Rv0675	Rv0860	0.000313326
Rv0675	Rv3560c	0.00669669
Rv0681	Rv1266c	6.22554300462867E-005
Rv0681	Rv3676	3.08338461608137E-005
Rv0681	Rv2069	0.000151081
Rv0682	Rv0053	0.00661768
Rv0682	Rv2890c	0.0177963
Rv0682	Rv2882c	0.00188944
Rv0682	Rv1641	0.00479253
Rv0682	Rv3460c	0.0141197
Rv0682	Rv2909c	0.0132651
Rv0682	Rv2785c	0.0129441
Rv0682	Rv0721	0.0120678
Rv0682	Rv0710	0.0126231
Rv0682	Rv0718	0.0123642
Rv0682	Rv0717	0.0129159
Rv0682	Rv0700	0.00055436
Rv0682	Rv0707	4.35160623320381E-005
Rv0682	Rv0705	0.00616449
Rv0682	Rv3442c	0.0128273
Rv0682	Rv0685	0.00225112
Rv0682	Rv0683	7.40311318166247E-005
Rv0682	Rv0684	0.000158259
Rv0682	Rv3459c	0.0124101
Rv0682	Rv0641	0.000318604
Rv0682	Rv0640	0.000238302
Rv0682	Rv3458c	0.0126186
Rv0682	Rv2404c	9.17204733849213E-005
Rv0682	Rv2534c	0.00522969
Rv0682	Rv2412	0.0250699
Rv0683	Rv2890c	0.000174256
Rv0683	Rv2909c	0.00021636
Rv0683	Rv2882c	2.20908483691996E-005
Rv0683	Rv2412	0.000426507
Rv0683	Rv0053	0.000107938
Rv0683	Rv1641	0.000199112
Rv0683	Rv0717	0.000210665
Rv0683	Rv0718	0.000201667
Rv0683	Rv0710	0.000205889
Rv0683	Rv2534c	0.000220499
Rv0683	Rv0721	0.000196832
Rv0683	Rv0700	2.09563750646986E-005
Rv0683	Rv0705	0.000100546
Rv0683	Rv0707	0.0025084
Rv0683	Rv0682	7.40311318166247E-005
Rv0683	Rv0685	9.4404945956317E-005
Rv0683	Rv3460c	0.000137466
Rv0683	Rv3458c	0.000205815
Rv0683	Rv3457c	4.61659459795331E-006
Rv0683	Rv3459c	0.000202415
Rv0683	Rv3442c	0.000209219
Rv0683	Rv2785c	0.000211125
Rv0684	Rv2882c	0.000130073
Rv0684	Rv0682	0.000158259
Rv0684	Rv0641	0.000649329
Rv0685	Rv0705	0.00731539
Rv0685	Rv0700	0.000360541
Rv0685	Rv0707	5.10413076047048E-005
Rv0685	Rv0683	9.4404945956317E-005
Rv0685	Rv0682	0.00225112
Rv0685	Rv3442c	0.0112455
Rv0685	Rv2909c	0.0116294
Rv0685	Rv0717	0.0113232
Rv0685	Rv0710	0.0110665
Rv0685	Rv0718	0.0108396
Rv0685	Rv0721	0.0105797
Rv0685	Rv2889c	6.14844984524346E-005
Rv0685	Rv2890c	0.00554694
Rv0685	Rv2785c	0.011348
Rv0685	Rv0053	0.00785318
Rv0685	Rv3459c	0.0108798
Rv0685	Rv3458c	0.0110626
Rv0685	Rv3460c	0.00207663
Rv0692	Rv3874	5.9149e-05
Rv0694	Rv2241	0.000236057
Rv0694	Rv2497c	0.000259294
Rv0694	Rv2496c	0.000225568
Rv0694	Rv2332	0.000534693
Rv0694	Rv1127c	0.000315298
Rv0694	Rv2967c	0.000324851
Rv0694	Rv0843	0.000314753
Rv0700	Rv2412	0.00188475
Rv0700	Rv2534c	0.000841512
Rv0700	Rv2533c	6.20947895186049E-005
Rv0700	Rv3460c	0.00077991
Rv0700	Rv1197	7.03939688502013E-006
Rv0700	Rv0053	0.000478214
Rv0700	Rv2909c	0.000958576
Rv0700	Rv2785c	0.000935383
Rv0700	Rv1641	0.000760767
Rv0700	Rv3458c	0.000911857
Rv0700	Rv3459c	0.000896791
Rv0700	Rv3442c	0.000926937
Rv0700	Rv0707	1.26425714230168E-005
Rv0700	Rv0705	0.000445465
Rv0700	Rv0721	0.000872057
Rv0700	Rv0710	0.000912182
Rv0700	Rv0717	0.000933342
Rv0700	Rv0718	0.000893478
Rv0700	Rv0683	2.09563750646986E-005
Rv0700	Rv0682	0.00055436
Rv0700	Rv0685	0.000360541
Rv0700	Rv2890c	0.00091594
Rv0700	Rv2882c	0.00016786
Rv0701	Rv1015c	0.000293851
Rv0701	Rv2916c	1.28703744014146E-005
Rv0701	Rv2904c	0.000107503
Rv0701	Rv3924c	0.000294622
Rv0701	Rv1298	0.000534929
Rv0701	Rv2462c	0.00016308
Rv0701	Rv0056	0.000416997
Rv0701	Rv1643	0.000433573
Rv0701	Rv0704	0.000426202
Rv0701	Rv0702	0.0248362
Rv0701	Rv0703	0.000295013
Rv0701	Rv0708	0.00042903
Rv0701	Rv0709	0.000272808
Rv0701	Rv0706	0.000406368
Rv0701	Rv0707	5.38424593931803E-006
Rv0701	Rv0719	0.000425312
Rv0701	Rv0714	0.000433161
Rv0701	Rv0715	0.000423025
Rv0701	Rv0716	0.000585233
Rv0701	Rv2442c	0.000421891
Rv0701	Rv0722	0.000392774
Rv0701	Rv0723	0.000431673
Rv0701	Rv0720	0.000438627
Rv0701	Rv3443c	0.000433921
Rv0701	Rv2441c	0.000420684
Rv0701	Rv0652	0.000303226
Rv0701	Rv0651	0.000410568
Rv0701	Rv2057c	0.000482621
Rv0701	Rv0641	0.000650049
Rv0701	Rv0640	0.000536116
Rv0701	Rv3456c	0.000436116
Rv0701	Rv2882c	0.00140542
Rv0701	Rv3461c	0.000262416
Rv0702	Rv0056	0.000426869
Rv0702	Rv3924c	0.000302861
Rv0702	Rv2442c	0.000431878
Rv0702	Rv2441c	0.000430643
Rv0702	Rv1298	0.000548607
Rv0702	Rv2882c	0.00253005
Rv0702	Rv1643	0.000443837
Rv0702	Rv1015c	0.000301917
Rv0702	Rv0640	0.000553019
Rv0702	Rv0641	0.00068163
Rv0702	Rv0652	0.000311668
Rv0702	Rv0651	0.000438924
Rv0702	Rv3443c	0.000444193
Rv0702	Rv2057c	0.000494004
Rv0702	Rv0709	0.000280475
Rv0702	Rv0714	0.000443415
Rv0702	Rv0715	0.000433039
Rv0702	Rv0716	0.000600197
Rv0702	Rv0719	0.000435381
Rv0702	Rv0722	0.000402037
Rv0702	Rv0720	0.00044901
Rv0702	Rv0723	0.000441892
Rv0702	Rv0707	1.13696658117718E-005
Rv0702	Rv0708	0.000440549
Rv0702	Rv0706	0.000418767
Rv0702	Rv0703	0.000429491
Rv0702	Rv0704	0.000436291
Rv0702	Rv0701	0.0248362
Rv0702	Rv2904c	0.00011042
Rv0702	Rv3461c	0.000269754
Rv0702	Rv3456c	0.000450879
Rv0703	Rv3456c	0.000177323
Rv0703	Rv3461c	0.00013504
Rv0703	Rv2057c	0.000180692
Rv0703	Rv3443c	0.000155208
Rv0703	Rv2882c	8.59052283053932E-005
Rv0703	Rv0652	0.000155982
Rv0703	Rv0651	0.000178335
Rv0703	Rv0640	0.000120385
Rv0703	Rv0641	0.000159754
Rv0703	Rv2904c	4.2403404214953E-005
Rv0703	Rv0704	0.000152447
Rv0703	Rv0707	4.51036660765125E-006
Rv0703	Rv0706	0.000171469
Rv0703	Rv0701	0.000295013
Rv0703	Rv0702	0.000429491
Rv0703	Rv0708	0.000148264
Rv0703	Rv0709	0.000140444
Rv0703	Rv0714	0.000154936
Rv0703	Rv0716	0.000169753
Rv0703	Rv0715	0.00015131
Rv0703	Rv0719	0.000152128
Rv0703	Rv0720	0.000156891
Rv0703	Rv0723	0.000154404
Rv0703	Rv0722	0.000147179
Rv0703	Rv2462c	0.000108522
Rv0703	Rv2347c	3.33653820952391E-006
Rv0703	Rv2442c	0.000150905
Rv0703	Rv2441c	0.000150473
Rv0703	Rv1643	0.000155083
Rv0703	Rv3924c	0.000151614
Rv0703	Rv1298	0.000155162
Rv0703	Rv1015c	0.000157813
Rv0703	Rv0056	0.000149154
Rv0704	Rv1015c	0.0227178
Rv0704	Rv0709	0.0205027
Rv0704	Rv0708	0.0290886
Rv0704	Rv0716	0.0344827
Rv0704	Rv0714	0.0498819
Rv0704	Rv0715	0.0487146
Rv0704	Rv0719	0.048978
Rv0704	Rv0722	0.0338589
Rv0704	Rv0723	0.0497106
Rv0704	Rv0720	0.0505113
Rv0704	Rv0701	0.000426202
Rv0704	Rv0702	0.000436291
Rv0704	Rv0703	0.000152447
Rv0704	Rv0706	0.0343112
Rv0704	Rv0651	0.00105808
Rv0704	Rv0652	0.0246601
Rv0704	Rv0641	0.0141612
Rv0704	Rv0640	0.0192472
Rv0704	Rv3461c	0.0205115
Rv0704	Rv2916c	0.000800799
Rv0704	Rv3443c	0.0499694
Rv0704	Rv3456c	0.0242981
Rv0704	Rv2904c	0.0103407
Rv0704	Rv2057c	0.0463468
Rv0704	Rv1643	0.0499293
Rv0704	Rv0056	0.0480205
Rv0704	Rv3924c	0.0230289
Rv0704	Rv2442c	0.048584
Rv0704	Rv2441c	0.048445
Rv0704	Rv2882c	0.000223552
Rv0704	Rv1298	0.0315187
Rv0705	Rv2785c	0.025092
Rv0705	Rv1641	0.015615
Rv0705	Rv2412	0.0466141
Rv0705	Rv2534c	0.0167716
Rv0705	Rv0710	0.0244696
Rv0705	Rv0707	5.63911057387277E-005
Rv0705	Rv0721	0.0233933
Rv0705	Rv0717	0.0250373
Rv0705	Rv0718	0.0239679
Rv0705	Rv0700	0.000445465
Rv0705	Rv0682	0.00616449
Rv0705	Rv0685	0.00731539
Rv0705	Rv0683	0.000100546
Rv0705	Rv3460c	0.00782126
Rv0705	Rv2890c	0.0158844
Rv0705	Rv2882c	0.000418457
Rv0705	Rv0053	0.0128283
Rv0705	Rv2907c	7.1507e-05
Rv0705	Rv2909c	0.0257142
Rv0705	Rv3442c	0.0248654
Rv0705	Rv3458c	0.0244609
Rv0705	Rv3459c	0.0240567
Rv0706	Rv2882c	0.000221576
Rv0706	Rv1298	0.0241803
Rv0706	Rv2904c	0.00916846
Rv0706	Rv3443c	0.0349326
Rv0706	Rv3456c	0.0283827
Rv0706	Rv3461c	0.0238191
Rv0706	Rv1643	0.0349046
Rv0706	Rv0056	0.0335702
Rv0706	Rv1015c	0.0258117
Rv0706	Rv2057c	0.0345056
Rv0706	Rv3924c	0.0267424
Rv0706	Rv2442c	0.0339641
Rv0706	Rv2441c	0.033867
Rv0706	Rv0652	0.0285532
Rv0706	Rv0651	0.00107262
Rv0706	Rv0640	0.0160409
Rv0706	Rv0641	0.0171998
Rv0706	Rv0704	0.0343112
Rv0706	Rv0703	0.000171469
Rv0706	Rv0702	0.000418767
Rv0706	Rv0701	0.000406368
Rv0706	Rv0719	0.0342396
Rv0706	Rv0716	0.0264542
Rv0706	Rv0722	0.0258006
Rv0706	Rv0720	0.0353114
Rv0706	Rv0723	0.0347517
Rv0706	Rv0708	0.0227895
Rv0706	Rv0709	0.0238976
Rv0706	Rv0715	0.0340554
Rv0706	Rv0714	0.0348714
Rv0707	Rv0710	0.000115473
Rv0707	Rv0705	5.63911057387277E-005
Rv0707	Rv0721	0.000110393
Rv0707	Rv0718	0.000113105
Rv0707	Rv0717	0.000118151
Rv0707	Rv0700	1.26425714230168E-005
Rv0707	Rv0701	5.38424593931803E-006
Rv0707	Rv0702	1.13696658117718E-005
Rv0707	Rv0703	4.51036660765125E-006
Rv0707	Rv3457c	1.88031416681588E-006
Rv0707	Rv3458c	0.000115431
Rv0707	Rv3459c	0.000113524
Rv0707	Rv3462c	5.74277750228972E-005
Rv0707	Rv3460c	8.04321379304133E-005
Rv0707	Rv3442c	0.00011734
Rv0707	Rv2412	0.000239279
Rv0707	Rv0053	6.05367582323729E-005
Rv0707	Rv2785c	0.000118409
Rv0707	Rv2909c	0.000121346
Rv0707	Rv2882c	1.36448520157315E-005
Rv0707	Rv1641	0.000107669
Rv0707	Rv2534c	0.000119228
Rv0707	Rv2890c	0.000100025
Rv0707	Rv0685	5.10413076047048E-005
Rv0707	Rv0682	4.35160623320381E-005
Rv0707	Rv0683	0.0025084
Rv0707	Rv0668	3.39409922091355E-006
Rv0708	Rv2442c	0.0287943
Rv0708	Rv2441c	0.028712
Rv0708	Rv1643	0.0295916
Rv0708	Rv2882c	0.000216132
Rv0708	Rv0056	0.0284604
Rv0708	Rv1298	0.0199289
Rv0708	Rv3924c	0.0174704
Rv0708	Rv0641	0.00986779
Rv0708	Rv0640	0.0118518
Rv0708	Rv3443c	0.0296154
Rv0708	Rv0651	0.00114107
Rv0708	Rv0652	0.018531
Rv0708	Rv1015c	0.0171099
Rv0708	Rv3456c	0.0356942
Rv0708	Rv2904c	0.0119168
Rv0708	Rv3461c	0.0155606
Rv0708	Rv2916c	0.00070717
Rv0708	Rv2057c	0.0288159
Rv0708	Rv0701	0.00042903
Rv0708	Rv0702	0.000440549
Rv0708	Rv0719	0.0290278
Rv0708	Rv0716	0.021803
Rv0708	Rv0715	0.0288717
Rv0708	Rv0714	0.0295635
Rv0708	Rv0723	0.029462
Rv0708	Rv0722	0.0218379
Rv0708	Rv0720	0.0299366
Rv0708	Rv0709	0.0156966
Rv0708	Rv0704	0.0290886
Rv0708	Rv0703	0.000148264
Rv0708	Rv0706	0.0227895
Rv0709	Rv0641	0.00671398
Rv0709	Rv0640	0.00918669
Rv0709	Rv0652	0.0463612
Rv0709	Rv0651	0.000854435
Rv0709	Rv3461c	0.0418288
Rv0709	Rv0723	0.0207659
Rv0709	Rv0720	0.0211004
Rv0709	Rv0719	0.0204599
Rv0709	Rv0716	0.0123111
Rv0709	Rv0715	0.0203499
Rv0709	Rv0714	0.0208375
Rv0709	Rv0706	0.0238976
Rv0709	Rv0708	0.0156966
Rv0709	Rv0703	0.000140444
Rv0709	Rv0702	0.000280475
Rv0709	Rv0704	0.0205027
Rv0709	Rv0701	0.000272808
Rv0709	Rv3456c	0.0185932
Rv0709	Rv3443c	0.020874
Rv0709	Rv2904c	0.00776434
Rv0709	Rv1015c	0.0415098
Rv0709	Rv0056	0.0200599
Rv0709	Rv2441c	0.0202373
Rv0709	Rv1298	0.0112529
Rv0709	Rv3924c	0.0469624
Rv0709	Rv2442c	0.0202953
Rv0709	Rv1643	0.0208573
Rv0710	Rv2890c	0.0325266
Rv0710	Rv0718	0.0490792
Rv0710	Rv0717	0.051269
Rv0710	Rv0707	0.000115473
Rv0710	Rv0705	0.0244696
Rv0710	Rv0700	0.000912182
Rv0710	Rv0721	0.0479026
Rv0710	Rv0682	0.0126231
Rv0710	Rv0683	0.000205889
Rv0710	Rv0685	0.0110665
Rv0710	Rv1641	0.0237604
Rv0710	Rv0053	0.0262685
Rv0710	Rv2882c	0.00083073
Rv0710	Rv2534c	0.0251476
Rv0710	Rv2412	0.0882932
Rv0710	Rv3442c	0.0509172
Rv0710	Rv3458c	0.0500888
Rv0710	Rv3459c	0.0492612
Rv0710	Rv3460c	0.0160157
Rv0710	Rv2785c	0.0513811
Rv0710	Rv2909c	0.0526551
Rv0714	Rv0056	0.0488046
Rv0714	Rv3924c	0.0234049
Rv0714	Rv1298	0.0320334
Rv0714	Rv1015c	0.0230888
Rv0714	Rv2904c	0.0105095
Rv0714	Rv2916c	0.000813875
Rv0714	Rv2441c	0.0492361
Rv0714	Rv2442c	0.0493773
Rv0714	Rv2882c	0.000227202
Rv0714	Rv3443c	0.0507853
Rv0714	Rv0719	0.0497777
Rv0714	Rv0722	0.0344117
Rv0714	Rv0723	0.0505223
Rv0714	Rv0720	0.051336
Rv0714	Rv0708	0.0295635
Rv0714	Rv0709	0.0208375
Rv0714	Rv0716	0.0350458
Rv0714	Rv0715	0.04951
Rv0714	Rv0704	0.0498819
Rv0714	Rv0706	0.0348714
Rv0714	Rv0701	0.000433161
Rv0714	Rv0703	0.000154936
Rv0714	Rv0702	0.000443415
Rv0714	Rv3456c	0.0246948
Rv0714	Rv2057c	0.0471036
Rv0714	Rv0651	0.00107536
Rv0714	Rv0652	0.0250627
Rv0714	Rv0640	0.0195615
Rv0714	Rv0641	0.0143924
Rv0714	Rv1643	0.0507446
Rv0714	Rv3461c	0.0208464
Rv0715	Rv3456c	0.0241169
Rv0715	Rv2904c	0.0102636
Rv0715	Rv3461c	0.0203586
Rv0715	Rv2057c	0.0460013
Rv0715	Rv2916c	0.000794829
Rv0715	Rv3443c	0.0495968
Rv0715	Rv1298	0.0312838
Rv0715	Rv1015c	0.0225485
Rv0715	Rv0056	0.0476625
Rv0715	Rv1643	0.0495571
Rv0715	Rv3924c	0.0228572
Rv0715	Rv2882c	0.000221885
Rv0715	Rv0720	0.0501347
Rv0715	Rv0722	0.0336065
Rv0715	Rv0723	0.04934
Rv0715	Rv0719	0.0486129
Rv0715	Rv0708	0.0288717
Rv0715	Rv0709	0.0203499
Rv0715	Rv0714	0.04951
Rv0715	Rv0716	0.0342256
Rv0715	Rv0706	0.0340554
Rv0715	Rv0703	0.00015131
Rv0715	Rv0704	0.0487146
Rv0715	Rv0701	0.000423025
Rv0715	Rv0702	0.000433039
Rv0715	Rv2441c	0.0480839
Rv0715	Rv2442c	0.0482218
Rv0715	Rv0651	0.0010502
Rv0715	Rv0652	0.0244762
Rv0715	Rv0640	0.0191037
Rv0715	Rv0641	0.0140556
Rv0716	Rv3924c	0.0136711
Rv0716	Rv1015c	0.0141179
Rv0716	Rv3460c	0.000246281
Rv0716	Rv3461c	0.0121767
Rv0716	Rv2916c	0.000671527
Rv0716	Rv3456c	0.0192026
Rv0716	Rv0640	0.0201067
Rv0716	Rv0641	0.0166589
Rv0716	Rv0652	0.0144643
Rv0716	Rv0651	0.00124636
Rv0716	Rv0723	0.0349254
Rv0716	Rv0722	0.0264642
Rv0716	Rv0720	0.035488
Rv0716	Rv0719	0.0344107
Rv0716	Rv0714	0.0350458
Rv0716	Rv0715	0.0342256
Rv0716	Rv0706	0.0264542
Rv0716	Rv0709	0.0123111
Rv0716	Rv0708	0.021803
Rv0716	Rv0701	0.000585233
Rv0716	Rv0704	0.0344827
Rv0716	Rv0702	0.000600197
Rv0716	Rv0703	0.000169753
Rv0716	Rv2904c	0.00743141
Rv0716	Rv1643	0.0350791
Rv0716	Rv3443c	0.0351072
Rv0716	Rv2057c	0.0351914
Rv0716	Rv0056	0.033738
Rv0716	Rv2441c	0.0340363
Rv0716	Rv2442c	0.0341339
Rv0716	Rv1298	0.049281
Rv0716	Rv2882c	0.000318338
Rv0717	Rv0053	0.0268779
Rv0717	Rv1641	0.0243116
Rv0717	Rv2534c	0.0257309
Rv0717	Rv2882c	0.00085
Rv0717	Rv2785c	0.052573
Rv0717	Rv2890c	0.0332811
Rv0717	Rv3458c	0.0512507
Rv0717	Rv3459c	0.0504039
Rv0717	Rv3460c	0.0163872
Rv0717	Rv3442c	0.0520983
Rv0717	Rv0721	0.0490138
Rv0717	Rv0718	0.0502177
Rv0717	Rv0700	0.000933342
Rv0717	Rv0705	0.0250373
Rv0717	Rv0707	0.000118151
Rv0717	Rv0710	0.051269
Rv0717	Rv0685	0.0113232
Rv0717	Rv0682	0.0129159
Rv0717	Rv0683	0.000210665
Rv0717	Rv2412	0.0903414
Rv0717	Rv2909c	0.0538766
Rv0718	Rv0053	0.0257299
Rv0718	Rv2412	0.0864828
Rv0718	Rv3442c	0.0498731
Rv0718	Rv2785c	0.0503275
Rv0718	Rv2909c	0.0515754
Rv0718	Rv3458c	0.0490617
Rv0718	Rv3459c	0.0482511
Rv0718	Rv3460c	0.0156873
Rv0718	Rv2890c	0.0318596
Rv0718	Rv0707	0.000113105
Rv0718	Rv0705	0.0239679
Rv0718	Rv0710	0.0490792
Rv0718	Rv0700	0.000893478
Rv0718	Rv0717	0.0502177
Rv0718	Rv0721	0.0469203
Rv0718	Rv2882c	0.000813695
Rv0718	Rv2534c	0.0246319
Rv0718	Rv0683	0.000201667
Rv0718	Rv0682	0.0123642
Rv0718	Rv0685	0.0108396
Rv0718	Rv1641	0.0232732
Rv0719	Rv3924c	0.0229808
Rv0719	Rv1015c	0.0226704
Rv0719	Rv1298	0.0314529
Rv0719	Rv3461c	0.0204687
Rv0719	Rv3456c	0.0242474
Rv0719	Rv0056	0.0479202
Rv0719	Rv2057c	0.04625
Rv0719	Rv2916c	0.000799127
Rv0719	Rv2904c	0.0103191
Rv0719	Rv1643	0.049825
Rv0719	Rv3443c	0.049865
Rv0719	Rv0651	0.00105588
Rv0719	Rv0652	0.0246086
Rv0719	Rv0640	0.019207
Rv0719	Rv0641	0.0141316
Rv0719	Rv2441c	0.0483439
Rv0719	Rv2442c	0.0484826
Rv0719	Rv2882c	0.000223085
Rv0719	Rv0709	0.0204599
Rv0719	Rv0708	0.0290278
Rv0719	Rv0706	0.0342396
Rv0719	Rv0704	0.048978
Rv0719	Rv0703	0.000152128
Rv0719	Rv0701	0.000425312
Rv0719	Rv0702	0.000435381
Rv0719	Rv0720	0.0504058
Rv0719	Rv0723	0.0496068
Rv0719	Rv0722	0.0337882
Rv0719	Rv0716	0.0344107
Rv0719	Rv0714	0.0497777
Rv0719	Rv0715	0.0486129
Rv0720	Rv2057c	0.0476979
Rv0720	Rv2882c	0.000230069
Rv0720	Rv2442c	0.0500004
Rv0720	Rv2441c	0.0498573
Rv0720	Rv3443c	0.0514261
Rv0720	Rv0056	0.0494204
Rv0720	Rv2904c	0.0106421
Rv0720	Rv2916c	0.000824144
Rv0720	Rv3456c	0.0250064
Rv0720	Rv3461c	0.0211095
Rv0720	Rv1015c	0.0233801
Rv0720	Rv0641	0.014574
Rv0720	Rv0640	0.0198083
Rv0720	Rv0652	0.025379
Rv0720	Rv0651	0.00108893
Rv0720	Rv0709	0.0211004
Rv0720	Rv0706	0.0353114
Rv0720	Rv0708	0.0299366
Rv0720	Rv0701	0.000438627
Rv0720	Rv0702	0.00044901
Rv0720	Rv0703	0.000156891
Rv0720	Rv0704	0.0505113
Rv0720	Rv1643	0.0513848
Rv0720	Rv3924c	0.0237002
Rv0720	Rv0716	0.035488
Rv0720	Rv0719	0.0504058
Rv0720	Rv0715	0.0501347
Rv0720	Rv0714	0.051336
Rv0720	Rv0723	0.0511597
Rv0720	Rv0722	0.0348459
Rv0720	Rv1298	0.0324376
Rv0721	Rv2909c	0.0503389
Rv0721	Rv3460c	0.0153112
Rv0721	Rv2882c	0.000794187
Rv0721	Rv2785c	0.0491209
Rv0721	Rv2890c	0.0310958
Rv0721	Rv0707	0.000110393
Rv0721	Rv0705	0.0233933
Rv0721	Rv0700	0.000872057
Rv0721	Rv0710	0.0479026
Rv0721	Rv0717	0.0490138
Rv0721	Rv0718	0.0469203
Rv0721	Rv2534c	0.0240414
Rv0721	Rv0685	0.0105797
Rv0721	Rv0682	0.0120678
Rv0721	Rv0683	0.000196832
Rv0721	Rv0053	0.025113
Rv0721	Rv2412	0.0844094
Rv0721	Rv1641	0.0227152
Rv0721	Rv3459c	0.0470943
Rv0721	Rv3458c	0.0478855
Rv0721	Rv3442c	0.0486774
Rv0722	Rv2441c	0.0334205
Rv0722	Rv2442c	0.0335164
Rv0722	Rv0056	0.0331276
Rv0722	Rv1643	0.0344444
Rv0722	Rv2916c	0.000851111
Rv0722	Rv2904c	0.00921816
Rv0722	Rv2057c	0.0530068
Rv0722	Rv3443c	0.0344721
Rv0722	Rv1298	0.0241895
Rv0722	Rv3456c	0.01909
Rv0722	Rv0719	0.0337882
Rv0722	Rv0714	0.0344117
Rv0722	Rv0715	0.0336065
Rv0722	Rv0716	0.0264642
Rv0722	Rv0723	0.0342935
Rv0722	Rv0720	0.0348459
Rv0722	Rv0704	0.0338589
Rv0722	Rv0703	0.000147179
Rv0722	Rv0706	0.0258006
Rv0722	Rv0708	0.0218379
Rv0722	Rv0702	0.000402037
Rv0722	Rv0701	0.000392774
Rv0722	Rv0652	0.0203014
Rv0722	Rv0641	0.0124538
Rv0722	Rv0640	0.0162644
Rv0722	Rv2882c	0.000214222
Rv0723	Rv2057c	0.0469418
Rv0723	Rv2916c	0.000811079
Rv0723	Rv3443c	0.0506109
Rv0723	Rv2904c	0.0104734
Rv0723	Rv1298	0.0319234
Rv0723	Rv3461c	0.0207748
Rv0723	Rv3456c	0.02461
Rv0723	Rv3924c	0.0233245
Rv0723	Rv0701	0.000431673
Rv0723	Rv0702	0.000441892
Rv0723	Rv0703	0.000154404
Rv0723	Rv0704	0.0497106
Rv0723	Rv0706	0.0347517
Rv0723	Rv0708	0.029462
Rv0723	Rv0709	0.0207659
Rv0723	Rv0719	0.0496068
Rv0723	Rv0716	0.0349254
Rv0723	Rv0715	0.04934
Rv0723	Rv0714	0.0505223
Rv0723	Rv1015c	0.0230095
Rv0723	Rv0720	0.0511597
Rv0723	Rv0722	0.0342935
Rv0723	Rv0641	0.014343
Rv0723	Rv0640	0.0194943
Rv0723	Rv0651	0.00107167
Rv0723	Rv0652	0.0249767
Rv0723	Rv1643	0.0505703
Rv0723	Rv2442c	0.0492077
Rv0723	Rv2441c	0.049067
Rv0723	Rv2882c	0.000226422
Rv0723	Rv0056	0.048637
Rv0728c	Rv3214	0.000608454
Rv0728c	Rv2228c	0.00060634
Rv0728c	Rv2419c	0.000522324
Rv0728c	Rv0489	0.000110876
Rv0728c	Rv2205c	3.8578e-05
Rv0728c	Rv3837c	0.000601039
Rv0728c	Rv0884c	2.79352396402458E-005
Rv0729	Rv1408	7.56797195697398E-005
Rv0732	Rv0638	6.06576424742057E-005
Rv0732	Rv1821	6.68868930771188E-005
Rv0732	Rv3240c	1.75461623758553E-005
Rv0732	Rv1440	6.86060914782339E-005
Rv0733	Rv2445c	0.000138983
Rv0733	Rv0233	0.00215779
Rv0733	Rv0570	0.00245282
Rv0733	Rv2202c	4.16011326864412E-005
Rv0733	Rv3051c	0.00205277
Rv0733	Rv3048c	0.00236944
Rv0733	Rv1617	4.08617130855019E-005
Rv0733	Rv2584c	0.000233747
Rv0733	Rv1981c	0.00229067
Rv0733	Rv0777	5.80026430956152E-005
Rv0733	Rv2783c	5.48366185012487E-005
Rv0735	Rv0736	0.0618209
Rv0736	Rv0735	0.0618209
Rv0751c	Rv2589	0.00033774
Rv0751c	Rv0753c	0.000127977
Rv0751c	Rv0147	0.000277265
Rv0751c	Rv0458	0.000283137
Rv0751c	Rv0768	0.000313213
Rv0751c	Rv2858c	0.000284332
Rv0752c	Rv2831	0.000516085
Rv0752c	Rv0673	0.000535189
Rv0752c	Rv0675	0.000571995
Rv0752c	Rv2790c	0.000127848
Rv0752c	Rv0905	0.000165464
Rv0752c	Rv3774	0.000477153
[truncated: 5,846 more rows]
