# Supplementary material for: A multi-level multi-scale approach to study essential genes in Mycobacterium tuberculosis
Source: BMC Syst Biol. 2013 Dec 5;7:132. doi: 10.1186/1752-0509-7-132 (PMC4234997; doi:10.1186/1752-0509-7-132)
Supplement: Additional file 7: Table S4 — Detailed list of associations of all the nodes that forms the shortest path between Rv3441c and Rv1240 in WT (sheet 1) and KO (sheet 2) networks. [file 1752-0509-7-132-S7.xls]

## Sheet: WT
Table S4: Annotation of the genes involved in shortest path between Rv3441c and Rv1240
RvID	Tuberculist class	Tuberculist function	KEGG pathway	KEGG definition
Rv3441c	Intermediary metabolism and respiration	Involved in cellular metabolism	Amino sugar and nucleotide sugar metabolism	phosphoglucosamine mutase
		Probable phospho-sugar mutase	Metabolic pathways
Rv3436c	Intermediary metabolism and respiration	Catalyzes the first step in hexosamine metabolism	Alanine, aspartate and glutamate metabolism	glucosamine--fructose-6-phosphate aminotransferase
		Converting fructose-6P into glucosamine-6P using glutamine as a nitrogen source	Amino sugar and nucleotide sugar metabolism
			Metabolic pathways
			Biosynthesis of secondary metabolites
Rv2332	Intermediary metabolism and respiration	Catalizes the oxidative decarboxylation of malate into pyruvate	Pyruvate metabolism	malate dehydrogenase
		Important for a wide range of metabolic pathways	Two-component system
Rv1240	Intermediary metabolism and respiration	Involved in the conversion of malate to oxaloacetate	Citrate cycle (TCA cycle)	malate dehydrogenase
			Pyruvate metabolism
			Glyoxylate and dicarboxylate metabolism
			Methane metabolism
			Metabolic pathways
			Biosynthesis of secondary metabolites
			Microbial metabolism in diverse environments

## Sheet: KO
Table S3: Annotation of the genes involved in shortest path between Rv3441c and Rv1240 after knockout of Rv3436c
RvID	Tuberculist class	Tuberculist function	KEGG function	KEGG definition
Rv3441c	Intermediary metabolism and respiration	Involved in cellular metabolism	Amino sugar and nucleotide sugar metabolism	phosphoglucosamine mutase
		Probable phospho-sugar mutase	Metabolic pathways
Rv1151c	Regulatory protein	Involved in transcriptional mechanism	Amino sugar and nucleotide sugar metabolism	NAD-dependent deacetylase
			Metabolic pathways
			Biosynthesis of secondary metabolites
Rv3667	Lipid metabolism	Activates acetate to acetyl-coenzyme A	Glycolysis / Gluconeogenesis	acetyl-CoA synthetase
			Pyruvate metabolism
			Propanoate metabolism
			Methane metabolism
			Metabolic pathways
			Biosynthesis of secondary metabolites
			Microbial metabolism in diverse environments
Rv2495c	Intermediary metabolism and respiration	Involved in energy metabolism	Glycolysis / Gluconeogenesis	branched-chain alpha-keto acid dehydrogenase subunit E2
		The branched-chain alpha-keto acid dehydrogenase complex catalyzes the overall conversion of branched chain alpha-keto acids to acyl-coA and CO2	Citrate cycle (TCA cycle)
			Pyruvate metabolism
			Metabolic pathways
			Biosynthesis of secondary metabolites
			Microbial metabolism in diverse environments
Rv2496c	Intermediary metabolism and respiration	Involved in energy metabolism	Glycolysis / Gluconeogenesis	pyruvate dehydrogenase E1 subunit beta
		The branched-chain alpha-keto acid dehydrogenase complex catalyzes the overall conversion of branched chain alpha-keto acids to acyl-coA and CO2	Citrate cycle (TCA cycle)
			Metabolic pathways
			Biosynthesis of secondary metabolites
			Valine, leucine and isoleucine biosynthesis
			Pyruvate metabolism
			Microbial metabolism in diverse environments
			Butanoate metabolism
Rv1617	Intermediary metabolism and respiration	Produces phosphoenol pyruvate in glycolysis	Glycolysis / Gluconeogenesis	pyruvate kinase
			Purine metabolism
			Metabolic pathways
			Biosynthesis of secondary metabolites
			Pyruvate metabolism
			Microbial metabolism in diverse environments
Rv3457c	Information pathways	DNA-dependent RNA polymerase	Purine metabolism	DNA-directed RNA polymerase subunit alpha
			Pyrimidine metabolism
			RNA polymerase
			Metabolic pathways
Rv0707	Information pathways	Involved in the binding of initiator met-tRNA.	Ribosome pathway	30S ribosomal protein S3
Rv0703	Information pathways	Binds to a specific region on the 23s rRNA	Ribosome pathway	50S ribosomal protein L23
Rv2347c	Cell wall and cell processes	Function unknown putative esat-6 like protein esxp (esat-6 like protein 7)	NA	ESAT-6 like protein ESXP
Rv2346c	Cell wall and cell processes	Function unknown putative Esat-6 like protein esxp (esat-6 like protein 6)	NA	ESAT-6 like protein ESXO
Rv2498c	Intermediary metabolism and respiration	Interconversion of acetate and oxaloacetate from citrate	Citrate cycle (TCA cycle)	citrate (Pro-3S)-lyase beta subunit
			Biosynthesis of secondary metabolites
			Two-component system
Rv1240	Intermediary metabolism and respiration	Involved in the conversion of malate to oxaloacetate	Citrate cycle (TCA cycle)	malate dehydrogenase
			Pyruvate metabolism
			Glyoxylate and dicarboxylate metabolism
			Methane metabolism
			Metabolic pathways
			Biosynthesis of secondary metabolites
			Microbial metabolism in diverse environments
