# Supplementary material for: A multi-level multi-scale approach to study essential genes in Mycobacterium tuberculosis
Source: BMC Syst Biol. 2013 Dec 5;7:132. doi: 10.1186/1752-0509-7-132 (PMC4234997; doi:10.1186/1752-0509-7-132)
Supplement: Additional file 9: Table S7 — List of genes identified as essential in this study and their comparison with those identified from experimental data reported in literature. M.tb proteins are identified by their Tuberculist accession numbers (for e.g. Rv0046c refers to gene-name, which is followed by agreement or lack of it, first from Sassetti et al. dataset (S) and then by Griffin et al. dataset (G) and finally with other datasets which identified condition dependent essentiality (C) (see text). A tick mark indicates that the gene is essential by the given experimental approach while a cross indicates that the gene is not essential by that method. S indicates that the gene is shown to cause reduction in growth rate (slow grower) [17]. * refers to genes that are shown to be essential under certain conditions. The table is colour coded based on the integrated scores assigned to each gene (see text). Shades of blue are used to classify genes with high, medium and low integrated scores, with dark blue representing genes that fall in the top 75th percentile, and decreasing intensity of the shade represent 75th to 50th percentile and 50th to 25th percentile respectively. [file 1752-0509-7-132-S9.xlsx]

## Sheet: Sheet1
Table S7 List of genes identified as essential in this study and their comparison with those identified from experimental data reported in literature
RvID	S	G	C
Rv0016c	X	X	X
Rv0046c	X	√	X
Rv0053	X	√	X
Rv0066c	X	√	X
Rv0126	X	√	X
Rv0189c	√	√	X
Rv0252	X	X	X
Rv0253	X	X	X
Rv0254c	X	X	X
Rv0260c	X	√	X
Rv0288	X	√	X
Rv0334	√	√	X
Rv0337c	√	√	X
Rv0357c	√	√	X
Rv0363c	X	√	X
Rv0382c	X	√	X
Rv0389	X	X	X
Rv0391	X	X	*
Rv0400c	√	X	X
Rv0408	X	X	X
Rv0414c	X	√	X
Rv0417	√	√	X
Rv0422c	√	√	X
Rv0437c	X	X	X
Rv0489	X	√	X
Rv0491	X	X	*
Rv0500	√	√	X
Rv0509	√	√	X
Rv0510	√	√	X
Rv0511	√	√	X
Rv0524	√	√	X
Rv0545c	X	X	X
Rv0618	X	X	X
Rv0619	X	X	X
Rv0644c	X	X	X
Rv0650	X	X	X
Rv0681	X	X	X
Rv0694	X	X	*
Rv0732	√	√	X
Rv0733	X	X	X
Rv0752c	X	X	X
Rv0753c	X	X	X
Rv0777	X	√	X
Rv0788	√	√	X
Rv0803	√	√	X
Rv0808	√	√	X
Rv0809	X	√	X
Rv0812	X	√	X
Rv0855	X	X	X
Rv0859	X	X	X
Rv0860	X	X	X
Rv0884c	√	√	X
Rv0896	X	√	X
Rv0905	X	X	X
Rv0946c	√	√	X
Rv0952	√	√	X
Rv0957	√	√	X
Rv0981	X	X	*
Rv0993	√	√	X
Rv1001	X	X	X
Rv1005c	√	√	X
Rv1007c	√	√	X
Rv1017c	√	√	X
Rv1018c	√	√	X
Rv1074c	X	X	X
Rv1079	X	X	*
Rv1086	X	√	X
Rv1092c	√	√	X
Rv1098c	√	√	X
Rv1106c	X	X	X
Rv1122	√	√	X
Rv1129c	X	X	*
Rv1162	X	X	X
Rv1163	X	X	X
Rv1185c	X	X	*
Rv1201c	√	√	X
Rv1202	√	√	X
Rv1221	X	√	X
Rv1237	X	X	*
Rv1238	X	√	X
Rv1240	X	X	X
Rv1256c	X	X	X
Rv1285	√	√	X
Rv1286	√	√	X
Rv1293	√	√	X
Rv1295	√	√	X
Rv1302	X	√	X
Rv1304	X	√	X
Rv1315	√	√	X
Rv1323	X	X	*
Rv1328	X	X	X
Rv1336	X	X	X
Rv1380	√	√	X
Rv1385	X	X	X
Rv1389	√	√	X
Rv1391	√	√	X
Rv1403c	X	X	*
Rv1404	X	X	*
Rv1405c	X	X	*
Rv1408	X	√	X
Rv1409	√	√	X
Rv1412	X	X	X
Rv1436	√	√	X
Rv1437	√	√	X
Rv1449c	√	√	X
Rv1451	X	√	X
Rv1475c	√	√	X
Rv1484	X	√	X
Rv1492	X	X	*
Rv1538c	X	√	X
Rv1551	X	X	X
Rv1553	X	X	X
Rv1559	X	√	X
Rv1568	X	√	X
Rv1570	X	X	X
Rv1589	X	√	X
Rv1594	√	√	X
Rv1595	√	√	X
Rv1596	X	√	X
Rv1599	√	√	X
Rv1603	√	√	X
Rv1606	√	√	X
Rv1611	√	√	X
Rv1612	√	√	X
Rv1617	√	√	X
Rv1620c	X	√	X
Rv1621c	X	√	X
Rv1622c	√	√	X
Rv1631	√	√	X
Rv1633	X	X	X
Rv1653	√	X	X
Rv1654	√	X	X
Rv1655	√	√	X
Rv1663	√	√	X
Rv1781c	X	X	X
Rv1837c	X	√	X
Rv1843c	X	X	X
Rv1878	X	X	X
Rv2029c	X	X	X
Rv2065	X	X	X
Rv2066	X	X	X
Rv2124c	X	X	X
Rv2139	X	√	X
Rv2150c	√	√	X
Rv2155c	√	√	X
Rv2156c	√	√	X
Rv2157c	√	√	X
Rv2158c	X	√	X
Rv2163c	√	√	X
Rv2178c	√	√	X
Rv2182c	√	√	X
Rv2193	√	√	X
Rv2194	√	√	X
Rv2195	√	√	X
Rv2196	√	√	X
Rv2200c	√	√	X
Rv2201	√	√	X
Rv2202c	X	√	X
Rv2210c	√	√	X
Rv2211c	√	√	X
Rv2220	√	√	X
Rv2222c	X	X	X
Rv2236c	X	X	X
Rv2246	√	√	X
Rv2291	X	X	X
Rv2322c	X	X	X
Rv2335	X	X	X
Rv2359	X	X	*
Rv2388c	X	X	*
Rv2391	√	√	X
Rv2392	√	√	X
Rv2394	X	X	X
Rv2445c	X	X	X
Rv2447c	√	√	X
Rv2465c	X	√	X
Rv2471	X	X	X
Rv2476c	X	√	X
Rv2495c	X	X	*
Rv2496c	X	√	X
Rv2498c	X	X	X
Rv2503c	X	X	X
Rv2504c	X	X	X
Rv2524c	√	√	X
Rv2538c	√	√	X
Rv2539c	√	X	X
Rv2540c	√	√	X
Rv2552c	√	X	X
Rv2573	X	X	X
Rv2589	X	X	X
Rv2610c	X	√	X
Rv2677c	X	√	X
Rv2678c	X	√	X
Rv2702	√	X	X
Rv2710	√	X	X
Rv2711	X	√	X
Rv2726c	√	√	X
Rv2753c	√	√	X
Rv2763c	X	√	X
Rv2780	X	X	X
Rv2790c	X	X	X
Rv2841c	√	√	X
Rv2848c	X	X	X
Rv2881c	√	√	X
Rv2916c	√	√	X
Rv2919c	X	X	*
Rv2920c	X	X	X
Rv2934	X	X	X
Rv2940c	X	X	X
Rv2941	X	X	X
Rv2947c	X	X	X
Rv2977c	√	√	X
Rv2981c	√	√	X
Rv2988c	X	√	X
Rv3002c	√	X	X
Rv3010c	X	X	X
Rv3019c	X	X	X
Rv3042c	√	√	X
Rv3043c	√	√	X
Rv3048c	√	√	X
Rv3051c	√	√	X
Rv3068c	X	X	X
Rv3137	√	√	X
Rv3140	√	X	X
Rv3145	X	X	X
Rv3148	X	√	X
Rv3149	X	X	X
Rv3150	X	√	X
Rv3154	X	X	X
Rv3156	X	X	X
Rv3157	X	√	X
Rv3158	X	X	X
Rv3215	X	√	X
Rv3219	X	X	X
Rv3223c	X	X	*
Rv3227	X	√	X
Rv3246c	X	√	X
Rv3255c	√	√	X
Rv3257c	√	√	X
Rv3264c	√	√	X
Rv3280	X	√	X
Rv3307	X	X	X
Rv3396c	√	√	X
Rv3398c	√	X	X
Rv3410c	X	√	X
Rv3411c	√	√	X
Rv3423c	√	√	X
Rv3432c	X	X	X
Rv3436c	√	√	X
Rv3465	√	√	X
Rv3490	√	√	X
Rv3526	X	X	*
Rv3543c	X	X	*
Rv3545c	X	X	*
Rv3556c	X	X	*
Rv3568c	X	X	*
Rv3574	X	X	*
Rv3581c	√	√	X
Rv3582c	√	√	X
Rv3588c	X	√	X
Rv3602c	√	√	X
Rv3624c	X	√	X
Rv3628	X	√	X
Rv3646c	√	√	X
Rv3667	X	X	X
Rv3676	X	X	*
Rv3704c	X	X	X
Rv3708c	√	√	X
Rv3709c	√	√	X
Rv3710	√	√	X
Rv3754	X	√	X
Rv3793	√	√	X
Rv3794	X	√	X
Rv3795	√	√	X
Rv3800c	√	√	X
Rv3801c	√	√	X
Rv3808c	√	√	X
Rv3809c	X	√	X
Rv3815c	X	X	X
Rv3818	X	√	X
Rv3838c	X	√	X
Rv3859c	√	√	X
Rv3871	X	X	*
Rv3913	√	√	X
