# Supplementary material for: A multi-level multi-scale approach to study essential genes in Mycobacterium tuberculosis
Source: BMC Syst Biol. 2013 Dec 5;7:132. doi: 10.1186/1752-0509-7-132 (PMC4234997; doi:10.1186/1752-0509-7-132)
Supplement: Additional file 11: Table S6 — List of genes identified as essential using Equation 2 (sheet 1) and Equation 3 (sheet2). In the case of Equation 2, out of the 51 genes shortlisted, 42 correlated with experimental dataset while 3 showed conditional essentiality. The remaining 6 are written in bold and italicised. [file 1752-0509-7-132-S11.xlsx]

## Sheet: Sheet1
Genes identified as essential based on Equation 2
Rv0046c	Rv0993	Rv1475c	Rv2158c	Rv2524c	Rv3307	Rv1599	Rv0777	Rv1286
Rv0189c	Rv1086	Rv1551	Rv2178c	Rv2538c	Rv3436c	Rv2388c	Rv0809	Rv1408
Rv0334	Rv1098c	Rv1568	Rv2193	Rv2539c	Rv3465	Rv3255c	Rv0860	Rv1449c
Rv0363c	Rv1017c	Rv1595	Rv2202c	Rv2552c	Rv3628	Rv1653	Rv2222c	Rv3042c
Rv0422c	Rv1162	Rv1612	Rv2211c	Rv2881c	Rv3708c	Rv2124c	Rv2391	Rv3068c
Rv2157c	Rv2392	Rv3145	Rv1079	Rv3710	Rv3913

## Sheet: Sheet2
Genes identified as essential based on Equation 3
Rv0046c
Rv0053
Rv0066c
Rv0126
Rv0189c
Rv0260c
Rv0288
Rv0334
Rv0337c
Rv0363c
Rv0400c
Rv0422c
Rv0732
Rv0777
Rv0808
Rv0809
Rv0896
Rv0952
Rv0993
Rv1007c
Rv1017c
Rv1086
Rv1098c
Rv1122
Rv1221
Rv1286
Rv1295
Rv1328
Rv1408
Rv1409
Rv1449c
Rv1475c
Rv1538c
Rv1559
Rv1568
Rv1595
Rv1596
Rv1599
Rv1612
Rv1617
Rv1631
Rv1653
Rv2150c
Rv2157c
Rv2158c
Rv2178c
Rv2182c
Rv2193
Rv2202c
Rv2211c
Rv2391
Rv2392
Rv2476c
Rv2496c
Rv2524c
Rv2538c
Rv2539c
Rv2552c
Rv2710
Rv2711
Rv2841c
Rv2881c
Rv2916c
Rv3042c
Rv3137
Rv3140
Rv3215
Rv3246c
Rv3255c
Rv3257c
Rv3436c
Rv3465
Rv3624c
Rv3628
Rv3646c
Rv3708c
Rv3710
Rv3859c
Rv3913
Rv1129c
Rv3526
Rv3543c
Rv3545c
Rv3568c
Rv0016c
Rv0254c
Rv0389
Rv0491
Rv0650
Rv0681
Rv0752c
Rv0753c
Rv0860
Rv0905
Rv0981
Rv1074c
Rv1079
Rv1106c
Rv1162
Rv1256c
Rv1336
Rv1403c
Rv1404
Rv1405c
Rv1412
Rv1551
Rv1633
Rv1781c
Rv2065
Rv2066
Rv2124c
Rv2222c
Rv2236c
Rv2291
Rv2322c
Rv2359
Rv2388c
Rv2394
Rv2471
Rv2495c
Rv2498c
Rv2589
Rv2780
Rv2790c
Rv2848c
Rv2919c
Rv3019c
Rv3068c
Rv3145
Rv3219
Rv3223c
Rv3307
Rv3432c
Rv3556c
Rv3574
Rv3667
Rv3676
Rv3704c
Rv3871
