# Supplementary material for: A multi-level multi-scale approach to study essential genes in Mycobacterium tuberculosis
Source: BMC Syst Biol. 2013 Dec 5;7:132. doi: 10.1186/1752-0509-7-132 (PMC4234997; doi:10.1186/1752-0509-7-132)
Supplement: Additional file 12: Table S5 — Integrated score for each gene is provided. The list also contains the scores obtained from individual methods. The last column indicates the correlation with experimental dataset. [file 1752-0509-7-132-S12.xls]

## Sheet: Sheet1
Cumulative Score (CS) for each gene in the dataset
RvID	Microarray	FBA	Network	Phyletic retention	CS	Percentile	TraSH
Rv3068c	61.2794	100	36.1102	57.4397	254.829	100	NEG
Rv1449c	55.8264	100	27.3208	61.7024	244.85	96.0838	EG
Rv2211c	64.2732	100	25.9254	53.1903	243.389	95.5106	EG
Rv2124c	56.6157	100	24.4014	61.7024	242.719	95.2479	NEG
Rv0644c	73.5695	100	0	68.0831	241.653	94.8292	NEG
Rv2447c	75.0463	100	0	63.8204	238.867	93.736	EG
Rv0809	71.1555	100	0.736799	65.9517	237.844	93.3347	EG
Rv3809c	70.3764	100	0	65.9517	236.328	92.7398	EG
Rv2881c	63.2435	100	8.76443	63.8204	235.828	92.5437	EG
Rv1017c	68.5789	100	4.58829	61.7024	234.87	92.1674	EG
Rv1484	68.3263	100	0	65.9517	234.278	91.9353	EG
Rv2388c	69.7851	100	4.82542	59.571	234.182	91.8974	NEG						f
Rv2947c	59.4519	100	0	74.4638	233.916	91.7931	NEG
Rv2941	63.5107	100	0	70.2145	233.725	91.7183	NEG
Rv1595	66.4287	100	1.0892	65.9517	233.47	91.6181	EG
Rv0855	71.4558	100	0	61.7024	233.158	91.4958	NEG
Rv2220	69.3025	100	0	63.8204	233.123	91.482	EG
Rv3280	62.7329	100	0	70.2145	232.947	91.4131	EG
Rv2524c	61.1768	100	5.50106	65.9517	232.63	91.2884	EG
Rv3801c	62.2841	100	0	70.2145	232.499	91.237	EG
Rv2222c	63.2654	100	0.847836	68.0831	232.196	91.1184	NEG
Rv3051c	71.6912	100	0	59.571	231.262	90.7518	EG
Rv1185c	59.6946	100	0	70.2145	229.909	90.2209	NEG
Rv2246	63.7831	100	0	65.9517	229.735	90.1524	EG
Rv3795	65.7995	100	0	63.8204	229.62	90.1074	EG
Rv0391	61.316	100	0	68.0831	229.399	90.0207	growth_on_cholesterol
Rv0334	54.4686	100	3.6727	70.2145	228.356	89.6113	EG
Rv0993	57.6001	100	2.2598	68.0831	227.943	89.4493	EG
Rv1323	61.2077	100	0	65.9517	227.159	89.1418	NEG
Rv3411c	65.1616	100	0	61.7024	226.864	89.0259	EG
Rv0436c	47.0224	100	18.1165	61.7024	226.841	89.017	EG
Rv2201	62.45	100	0	63.8204	226.27	88.7929	EG
Rv3800c	60.2086	100	0	65.9517	226.16	88.7497	EG
Rv1389	68.5165	100	0	57.4397	225.956	88.6696	EG
Rv3709c	62.102	100	0	63.8204	225.922	88.6564	EG
Rv1655	59.7089	100	0	65.9517	225.661	88.5536	EG
Rv3255c	52.0961	100	5.1256	68.0831	225.305	88.414	EG
Rv3042c	60.8584	100	0.540602	63.8204	225.219	88.3805	EG
Rv2157c	65.0226	100	0.0635172	59.571	224.657	88.1598	EG
Rv3002c	64.5655	100	0	59.571	224.136	87.9555	EG
Rv3588c	60.2011	100	0	63.8204	224.022	87.9104	EG
Rv1201c	60.1488	100	0	63.8204	223.969	87.8899	EG
Rv3815c	57.9167	100	0	65.9517	223.868	87.8503	NEG
Rv1599	59.8829	100	4.18507	59.571	223.639	87.7603	EG
Rv0046c	62.0624	100	1.4703	59.571	223.104	87.5503	EG
Rv3710	59.3304	100	3.65529	59.571	222.557	87.3356	EG
Rv2163c	54.4672	100	0	68.0831	222.55	87.3331	EG
Rv2382c	47.9266	100	0	74.4638	222.39	87.2704	EG
Rv2552c	55.8637	100	0.335935	65.9517	222.151	87.1765	EG
Rv3794	58.2799	100	0	63.8204	222.1	87.1565	EG
Rv1079	53.1669	100	0.736799	68.0831	221.987	87.112	NEG
Rv0363c	80.6413	44.8896	43.1357	53.1903	221.857	87.061	EG
Rv2503c	70.7793	100	0	51.059	221.838	87.0537	NEG
Rv3708c	57.987	100	0.000940995	63.8204	221.808	87.0419	EG
Rv1663	51.432	100	0	70.2145	221.647	86.9784	EG
Rv0777	52.0043	100	1.47266	68.0831	221.56	86.9445	EG
Rv2977c	55.4746	100	0	65.9517	221.426	86.892	EG
Rv3913	56.7889	100	0.73774	63.8204	221.347	86.8609	EG
Rv3676	55.2074	0	100	65.9517	221.159	86.7872	NEG
Rv3628	59.0765	100	0.00376398	61.7024	220.783	86.6395	EG
Rv1005c	56.8308	100	0	63.8204	220.651	86.5879	EG
Rv1350	44.0438	100	0	76.5952	220.639	86.5831	EG
Rv2210c	58.8265	100	0	61.7024	220.529	86.5399	EG
Rv1551	61.5693	100	3.61765	55.3083	220.495	86.5267	NEG
Rv0788	60.8472	100	0	59.571	220.418	86.4964	EG
Rv1293	60.7783	100	0	59.571	220.349	86.4694	EG
Rv3754	54.1456	100	0	65.9517	220.097	86.3705	EG
Rv1286	58.8619	100	1.47454	59.571	219.907	86.296	EG
Rv3793	55.6747	100	0	63.8204	219.495	86.1342	EG
Rv1568	55.5398	100	0.0159969	63.8204	219.376	86.0875	EG
Rv1843c	57.156	100	0	61.7024	218.858	85.8843	NEG
Rv1391	54.4766	100	0	63.8204	218.297	85.664	EG
Rv2392	62.6395	100	2.20757	53.1903	218.037	85.5621	EG
Rv2178c	50.6612	100	1.13578	65.9517	217.749	85.4488	EG
Rv3465	53.0655	100	0.73774	63.8204	217.624	85.3998	EG
Rv2763c	53.5168	100	0	63.8204	217.337	85.2874	EG
Rv1302	53.4505	100	0	63.8204	217.271	85.2614	EG
Rv2538c	61.5597	100	0.400864	55.3083	217.269	85.2606	EG
Rv3818	57.6917	100	0	59.571	217.263	85.2581	EG
Rv1612	52.7926	100	0.479907	63.8204	217.093	85.1915	EG
Rv2934	55.3367	100	0	61.7024	217.039	85.1704	NEG
Rv2610c	55.0061	100	0	61.7024	216.709	85.0407	EG
Rv0500	52.6255	100	0	63.8204	216.446	84.9376	EG
Rv2940c	58.7184	100	0	57.4397	216.158	84.8247	NEG
Rv3340	48.0039	100	0	68.0831	216.087	84.7968	NEG
Rv3808c	52.2481	100	0	63.8204	216.069	84.7895	EG
Rv2860c	49.8266	100	0	65.9517	215.778	84.6756	NEG
Rv2539c	63.6016	100	1.07179	51.059	215.732	84.6576	EG
Rv1492	51.6045	100	0	63.8204	215.425	84.5369	NEG
Rv2379c	49.3717	100	0	65.9517	215.323	84.4971	EG
Rv0422c	53.4821	100	0.00376398	61.7024	215.188	84.4441	EG
Rv1653	51.6502	100	3.85102	59.571	215.072	84.3986	EG
Rv3410c	52.98	100	0	61.7024	214.682	84.2456	EG
Rv2245	48.548	100	0	65.9517	214.5	84.1739	EG
Rv3806c	48.242	100	0	65.9517	214.194	84.0538	EG
Rv3423c	60.7449	100	0	53.1903	213.935	83.9524	EG
Rv0512	49.0429	100	1.06427	63.8204	213.928	83.9494	EG
Rv1294	49.5551	100	0	63.8204	213.375	83.7327	EG
Rv3436c	50.1942	100	4.21472	57.4397	211.849	83.1336	EG
Rv1381	49.1987	100	0.733035	61.7024	211.634	83.0494	EG
Rv1086	51.8183	100	0.00846896	59.571	211.398	82.9566	EG
Rv1383	49.115	100	0	61.7024	210.817	82.7289	EG
Rv1315	51.016	100	0	59.571	210.587	82.6385	EG
Rv2753c	57.0798	100	0	53.1903	210.27	82.5141	EG
Rv2483c	48.3598	100	0	61.7024	210.062	82.4325	NEG
Rv2158c	52.3214	100	0.0705746	57.4397	209.832	82.3421	EG
Rv0772	49.5833	100	0.354285	59.571	209.509	82.2153	EG
Rv0189c	53.7814	100	1.90316	53.1903	208.875	81.9666	EG
Rv3279c	42.7954	100	0.0329348	65.9517	208.78	81.9294	EG
Rv1493	44.8248	100	0	63.8204	208.645	81.8764	NEG
Rv1692	46.8985	100	0	61.7024	208.601	81.8591	NEG
Rv3266c	44.756	100	0	63.8204	208.576	81.8495	EG
Rv2380c	41.9436	100	0	65.9517	207.895	81.5822	EG
Rv2611c	38.8264	100	0	68.0831	206.909	81.1953	EG
Rv1285	52.6901	100	0	53.1903	205.88	80.7915	EG
Rv0858c	44.1562	100	0.0136444	61.7024	205.872	80.7883	NEG
Rv2383c	46.4445	100	0	57.4397	203.884	80.0081	EG
Rv3396c	52.7442	100	0	51.059	203.803	79.9764	EG
Rv3393	43.9853	100	0	59.571	203.556	79.8795	NEG
Rv2933	45.7698	100	0	57.4397	203.209	79.7434	NEG
Rv2504c	50.0066	100	0	53.1903	203.197	79.7384	NEG
Rv1878	51.9784	100	0	51.059	203.037	79.6759	NEG
Rv3792	49.4458	100	0	53.1903	202.636	79.5184	EG
Rv2384	40.305	100	0	61.7024	202.007	79.2716	NEG
Rv2381c	48.2477	100	0	53.1903	201.438	79.0482	EG
Rv1617	53.1757	0	79.4228	65.9517	198.55	77.915	EG
Rv2378c	42.8878	100	0	55.3083	198.196	77.7761	EG
Rv2931	44.7876	100	0	51.059	195.847	76.8541	NEG
Rv0957	55.1419	100	34.4569	0	189.599	74.4023	EG
Rv2612c	86.4771	100	0	0	186.477	73.1773	EG
Rv1304	70.5357	55.9076	0	57.4397	183.883	72.1593	EG
Rv2495c	65.8855	0	50.7775	63.8204	180.483	70.8252	NEG
Rv0733	75.0979	100	0.73727	0	175.835	69.0012	NEG
Rv1611	61.4926	100	13.3932	0	174.886	68.6286	EG
Rv2988c	74.1941	100	0.346757	0	174.541	68.4933	EG
Rv3581c	73.9955	100	0.00470498	0	174	68.2811	EG
Rv1603	59.0175	100	12.7872	0	171.805	67.4195	EG
Rv1392	70.9045	100	0	0	170.905	67.0663	EG
Rv1237	54.8349	47.0057	0	68.0831	169.924	66.6814	NEG
Rv1380	67.6322	100	1.46701	0	169.099	66.3578	EG
Rv1238	53.9826	47.0057	0	68.0831	169.071	66.3469	EG
Rv0509	68.0772	100	0.356637	0	168.434	66.0967	EG
Rv3602c	55.9754	100	12.1478	0	168.123	65.9748	EG
Rv2573	67.1152	100	0.323232	0	167.438	65.7061	EG
Rv2156c	67.3847	100	0.0404628	0	167.425	65.7009	EG
Rv2386c	66.7283	100	0	0	166.728	65.4274	EG
Rv2726c	66.4789	100	0.0461088	0	166.525	65.3477	EG
Rv1436	61.9569	44.6293	0	59.571	166.157	65.2034	EG
Rv0618	64.7564	100	0.396629	0	165.153	64.8093	NEG
Rv1570	65.1139	100	0.0197609	0	165.134	64.8017	NEG
Rv1589	65.0108	100	0.0225839	0	165.033	64.7623	EG
Rv2465c	64.5275	100	0.281357	0	164.809	64.6742	EG
Rv1594	64.3391	100	0.364636	0	164.704	64.633	EG
Rv3248c	64.6483	100	0	0	164.648	64.6112	EG
Rv3846	64.6404	0	0	100	164.64	64.6081	EG
Rv0524	63.7487	100	0.711392	0	164.46	64.5374	EG
Rv2678c	59.8824	100	4.50972	0	164.392	64.5107	EG
Rv2153c	64.3398	100	0	0	164.34	64.4902	EG
Rv2935	64.2064	100	0	0	164.206	64.4378	NEG
Rv0470c	63.8909	100	0	0	163.891	64.314	NEG
Rv0619	60.1411	100	3.20644	0	163.348	64.1008	NEG
Rv1613	63.1454	100	0	0	163.145	64.0215	EG
Rv1202	62.7656	100	0.0254069	0	162.791	63.8824	EG
Rv3601c	62.5113	100	0	0	162.511	63.7726	EG
Rv1654	60.2014	100	2.27109	0	162.473	63.7574	EG
Rv2957	62.2402	100	0	0	162.24	63.6662	NEG
Rv2139	61.9554	100	0.00188199	0	161.957	63.5552	EG
Rv1236	46.5356	47.0057	0	68.0831	161.624	63.4246	NEG
Rv3609c	61.5544	100	0	0	161.554	63.3971	EG
Rv3219	73.3166	0	18.0144	70.2145	161.546	63.3936	NEG
Rv2335	61.3722	100	0.00423448	0	161.376	63.3273	EG
Rv2773c	60.9085	100	0	0	160.908	63.1436	EG
Rv0860	61.8205	3.6467	29.4833	65.9517	160.902	63.1411	NEG
Rv0510	58.3475	100	1.41714	0	159.765	62.6948	EG
Rv3607c	59.6496	100	0	0	159.65	62.6496	EG
Rv1662	59.53	100	0	0	159.53	62.6027	EG
Rv1601	49.946	100	9.40948	0	159.355	62.5342	EG
Rv0884c	58.8569	100	0.467674	0	159.325	62.5221	EG
Rv3838c	55.6211	100	3.59978	0	159.221	62.4814	EG
Rv2981c	58.8427	100	0.0136444	0	158.856	62.3383	EG
Rv1385	58.0359	100	0.738211	0	158.774	62.3061	NEG
Rv3236c	58.5284	100	0	0	158.528	62.2097	NEG
Rv3001c	58.2958	100	0	0	158.296	62.1184	EG
Rv2051c	58.2876	100	0	0	158.288	62.1151	EG
Rv0382c	58.2063	100	0.00470498	0	158.211	62.0851	EG
Rv0423c	58.114	100	0	0	158.114	62.047	EG
Rv2945c	58.0242	100	0	0	158.024	62.0118	NEG
Rv1092c	54.9822	100	2.99236	0	157.975	61.9923	EG
Rv2949c	57.8682	100	0	0	157.868	61.9506	EG
Rv2677c	51.9992	100	5.8417	0	157.841	61.9398	EG
Rv3264c	54.8861	100	2.94343	0	157.829	61.9354	EG
Rv2445c	57.4261	100	0.398982	0	157.825	61.9337	NEG
Rv0812	55.024	100	2.73077	0	157.755	61.9061	EG
Rv0511	54.5287	100	3.11705	0	157.646	61.8633	EG
Rv1981c	56.7492	100	0	0	156.749	61.5115	NEG
Rv2540c	52.0794	100	4.56665	0	156.646	61.471	EG
Rv2987c	56.548	100	0	0	156.548	61.4325	EG
Rv3010c	51.9941	44.8896	0	59.571	156.455	61.3959	NEG
Rv3299c	94.616	0	0	61.7024	156.318	61.3424	NEG
Rv0803	54.8429	100	1.46748	0	156.31	61.3392	EG
Rv1112	86.0112	0	0	70.2145	156.226	61.306	NEG
Rv1605	56.0171	100	0	0	156.017	61.2242	EG
Rv1018c	55.1195	100	0.73774	0	155.857	61.1614	EG
Rv0437c	52.7488	100	2.94108	0	155.69	61.0958	NEG
Rv2920c	50.8587	47.3015	0	57.4397	155.6	61.0605	NEG
Rv2958c	55.4063	100	0	0	155.406	60.9845	NEG
Rv3048c	53.7781	100	1.45431	0	155.232	60.9162	EG
Rv1606	53.7071	100	1.4736	0	155.181	60.896	EG
Rv0414c	55.0969	100	0.00752796	0	155.104	60.866	EG
Rv1656	45.0519	100	9.87433	0	154.926	60.7961	EG
Rv2155c	54.8988	100	0.0263479	0	154.925	60.7957	EG
Rv3265c	54.5584	100	0	0	154.558	60.6518	EG
Rv3490	54.1052	100	0.399452	0	154.505	60.6307	EG
Rv3582c	54.4762	100	0.00846896	0	154.485	60.6228	EG
Rv3227	52.52	100	1.80671	0	154.327	60.5608	EG
Rv2152c	54.2666	100	0	0	154.267	60.5373	EG
Rv2136c	53.9486	100	0	0	153.949	60.4125	NEG
Rv0357c	51.042	100	2.08336	0	153.125	60.0894	EG
Rv2928	52.5494	100	0	0	152.549	59.8634	EG
Rv2417c	92.8024	0	0	59.571	152.373	59.7943	NEG
Rv2995c	52.2782	100	0	0	152.278	59.7569	EG
Rv1338	52.2369	100	0	0	152.237	59.7408	EG
Rv1652	52.0219	100	0	0	152.022	59.6564	EG
Rv2521	83.7022	0	0	68.0831	151.785	59.5635	NEG
Rv3398c	51.731	100	0.00658697	0	151.738	59.5448	EG
Rv2992c	51.7008	100	0	0	151.701	59.5304	EG
Rv0253	72.5256	19.2303	0	59.571	151.327	59.3836	NEG
Rv1512	51.2101	100	0	0	151.21	59.3378	EG
Rv0694	62.8151	22.3927	0	65.9517	151.159	59.3179	growth_on_cholesterol
Rv0482	51.152	100	0	0	151.152	59.315	EG
Rv0098	51.1166	100	0	0	151.117	59.3011	NEG
Rv0417	50.8639	100	0.00376398	0	150.868	59.2034	EG
Rv2192c	50.1032	100	0	0	150.103	58.9034	EG
Rv1699	50.0276	100	0	0	150.028	58.8738	EG
Rv0634c	83.6375	0	0	65.9517	149.589	58.7017	NEG
Rv0570	49.3156	100	0	0	149.316	58.5944	NEG
Rv0013	48.9154	100	0.345816	0	149.261	58.573	EG
Rv3372	49.2505	100	0.000940995	0	149.251	58.5692	EG
Rv2122c	48.3748	100	0.73774	0	149.113	58.5147	EG
Rv0804	91.5646	0	0	57.4397	149.004	58.4722	NEG
Rv2870c	48.9089	100	0.00846896	0	148.917	58.4381	EG
Rv0534c	87.1069	0	0	61.7024	148.809	58.3957	EG
Rv1569	48.7031	100	0	0	148.703	58.354	NEG
Rv0017c	86.7073	0	0	61.7024	148.41	58.2389	NEG
Rv0620	48.1806	100	0	0	148.181	58.149	NEG
Rv1620c	59.2849	26.4992	0	61.7024	147.486	57.8766	EG
Rv2962c	47.4714	100	0	0	147.471	57.8707	NEG
Rv1885c	47.304	100	0	0	147.304	57.805	NEG
Rv3315c	85.254	0	0	61.7024	146.956	57.6686	NEG
Rv1915	87.0905	0	0	59.571	146.661	57.5528	NEG
Rv1254	78.0431	0	0	68.0831	146.126	57.3428	EG
Rv2537c	45.8865	100	0.000940995	0	145.887	57.2491	EG
Rv1163	62.7405	32.0135	0	51.059	145.813	57.2199	NEG
Rv1011	45.7953	100	0.00752796	0	145.803	57.2159	EG
Rv2171	77.583	0	0	68.0831	145.666	57.1622	NEG
Rv2469c	77.1152	0	0	68.0831	145.198	56.9787	NEG
Rv2794c	76.9377	0	0	68.0831	145.021	56.909	EG
Rv1622c	56.6339	26.4992	0	61.7024	144.835	56.8363	EG
Rv2476c	61.2886	0	17.2418	65.9517	144.482	56.6976	EG
Rv3667	67.6641	0	19.2466	57.4397	144.35	56.646	NEG
Rv3113	44.1307	100	0	0	144.131	56.5597	EG
Rv3871	75.0271	0	0.790906	68.0831	143.901	56.4696	NEG
Rv3317	75.805	0	0	68.0831	143.888	56.4645	NEG
Rv3593	77.8456	0	0	65.9517	143.797	56.4289	EG
Rv0677c	75.6725	0	0	68.0831	143.756	56.4125	NEG
Rv2932	43.6829	100	0	0	143.683	56.384	NEG
Rv1546	75.534	0	0	68.0831	143.617	56.3582	NEG
Rv2121c	43.3514	100	0	0	143.351	56.2539	EG
Rv2496c	55.7925	0	30.0813	57.4397	143.313	56.239	EG
Rv3583c	77.249	0	0	65.9517	143.201	56.1948	EG
Rv1279	87.8627	0	0	55.3083	143.171	56.1831	NEG
Rv1544	72.8105	0	0	70.2145	143.025	56.1258	NEG
Rv0892	46.5013	0	34.7552	61.7024	142.959	56.0999	NEG
Rv1162	58.8151	32.0135	1.02333	51.059	142.911	56.0811	NEG
Rv0400c	64.5885	0	14.1507	63.8204	142.56	55.9432	EG
Rv2243	76.5891	0	0	65.9517	142.541	55.9358	NEG
Rv2225	42.3695	100	0.00141149	0	142.371	55.8691	EG
Rv1478	74.242	0	0	68.0831	142.325	55.8512	NEG
Rv2702	54.8973	23.5184	0	63.8204	142.236	55.8162	EG
Rv3804c	76.258	0	0	65.9517	142.21	55.8059	EG
Rv3156	79.2362	1.26921	0	61.7024	142.208	55.8051	NEG
Rv2710	69.3607	0	2.17417	70.2145	141.749	55.6252	EG
Rv1463	69.3295	0	0	72.3324	141.662	55.5909	EG
Rv0287	73.5342	0	0	68.0831	141.617	55.5734	NEG
Rv1557	68.9522	0	0	72.3324	141.285	55.4428	NEG
Rv2850c	79.5485	0	0	61.7024	141.251	55.4296	NEG
Rv2193	75.4137	6.2079	0.000940995	59.571	141.194	55.4071	EG
Rv2772c	75.211	0	0	65.9517	141.163	55.395	NEG
Rv2002	64.5307	0	0	76.5952	141.126	55.3806	NEG
Rv2391	61.4556	19.2303	2.9439	57.4397	141.069	55.3584	EG
Rv2419c	75.0665	0	0	65.9517	141.018	55.3383	NEG
Rv1872c	75.0621	0	0	65.9517	141.014	55.3366	NEG
Rv0167	72.5191	0	0	68.0831	140.602	55.175	NEG
Rv2777c	78.7347	0	0	61.7024	140.437	55.1103	NEG
Rv1621c	52.2282	26.4992	0	61.7024	140.43	55.1074	EG
Rv2620c	78.7119	0	0	61.7024	140.414	55.1013	NEG
Rv2006	40.3789	100	0	0	140.379	55.0874	EG
Rv0267	72.2494	0	0	68.0831	140.332	55.0692	NEG
Rv1874	78.5528	0	0	61.7024	140.255	55.0389	NEG
Rv1178	74.159	0	0	65.9517	140.111	54.9822	EG
Rv1417	78.3243	0	0	61.7024	140.027	54.9492	NEG
Rv3647c	71.7607	0	0	68.0831	139.844	54.8775	NEG
Rv0019c	71.4224	0	0	68.0831	139.506	54.7447	NEG
Rv1409	72.7326	0	0.73774	65.9517	139.422	54.712	EG
Rv3053c	73.4008	0	0	65.9517	139.353	54.6847	EG
Rv0370c	77.6319	0	0	61.7024	139.334	54.6775	EG
Rv2325c	73.3577	0	0	65.9517	139.309	54.6677	EG
Rv2508c	71.1982	0	0	68.0831	139.281	54.6567	NEG
Rv0707	73.2523	0	65.975	0	139.227	54.6355	EG
Rv1345	71.0431	0	0	68.0831	139.126	54.5958	EG
Rv3457c	64.1449	0	74.9154	0	139.06	54.57	EG
Rv0862c	70.9575	0	0	68.0831	139.041	54.5622	EG
Rv0642c	70.7727	0	0	68.0831	138.856	54.4897	EG
Rv1661	77.1083	0	0	61.7024	138.811	54.472	EG
Rv3855	70.7126	0	0	68.0831	138.796	54.4662	NEG
Rv0252	59.8066	19.2303	0	59.571	138.608	54.3925	NEG
Rv2446c	74.7537	0	0	63.8204	138.574	54.3792	NEG
Rv0236c	70.4681	0	0	68.0831	138.551	54.3702	EG
Rv2509	68.1411	0	0	70.2145	138.356	54.2935	EG
Rv1667c	78.7269	0	0	59.571	138.298	54.2708	NEG
Rv2169c	70.1336	0	0	68.0831	138.217	54.2389	NEG
Rv3714c	74.3549	0	0	63.8204	138.175	54.2227	NEG
Rv0415	70.0824	0	0	68.0831	138.165	54.2188	EG
Rv1536	78.5824	0	0	59.571	138.153	54.2141	EG
Rv0403c	70.0546	0	0	68.0831	138.138	54.2079	NEG
Rv2315c	76.3915	0	0	61.7024	138.094	54.1908	NEG
Rv0243	69.9294	0	0	68.0831	138.013	54.1588	NEG
Rv1437	61.6917	44.6293	31.649	0	137.97	54.1421	EG
Rv0908	78.2135	0	0	59.571	137.785	54.0694	NEG
Rv0039c	80.1343	0	0	57.4397	137.574	53.9868	NEG
Rv2738c	71.5795	0	0	65.9517	137.531	53.9699	NEG
Rv2194	69.488	6.2079	0	61.7024	137.398	53.9178	EG
Rv3364c	79.9164	0	0	57.4397	137.356	53.9012	NEG
Rv0401	69.2688	0	0	68.0831	137.352	53.8996	NEG
Rv3680	71.3748	0	0	65.9517	137.326	53.8896	NEG
Rv1019	71.3598	0	0	65.9517	137.312	53.8837	NEG
Rv1109c	69.2247	0	0	68.0831	137.308	53.8823	NEG
Rv1846c	69.2114	0	0	68.0831	137.294	53.877	NEG
Rv3920c	69.178	0	0	68.0831	137.261	53.864	NEG
Rv0483	66.9355	0	0	70.2145	137.15	53.8203	NEG
Rv1412	69.4434	0	3.66988	63.8204	136.934	53.7355	NEG
Rv2146c	70.967	0	0	65.9517	136.919	53.7296	NEG
Rv2466c	70.9558	0	0	65.9517	136.907	53.7252	NEG
Rv2239c	70.9142	0	0	65.9517	136.866	53.7089	growth_on_cholesterol
Rv0953c	75.1203	0	0	61.7024	136.823	53.6919	NEG
Rv0636	70.8691	0	0	65.9517	136.821	53.6912	EG
Rv3253c	77.2361	0	0	59.571	136.807	53.6858	NEG
Rv2449c	72.8982	0	0	63.8204	136.719	53.6511	NEG
Rv0896	65.9367	0	0.500139	70.2145	136.651	53.6246	EG
Rv3246c	70.6512	0	0.00141149	65.9517	136.604	53.6062	EG
Rv1027c	70.6454	0	0	65.9517	136.597	53.6034	EG
Rv3432c	55.1104	0	19.696	61.7024	136.509	53.5687	NEG
Rv0513	74.7857	0	0	61.7024	136.488	53.5606	NEG
Rv1072	70.4977	0	0	65.9517	136.449	53.5454	EG
Rv2191	78.9651	0	0	57.4397	136.405	53.5279	NEG
Rv0204c	68.2532	0	0	68.0831	136.336	53.501	EG
Rv2745c	74.6273	0	0	61.7024	136.33	53.4985	NEG
Rv1827	68.203	0	0	68.0831	136.286	53.4814	EG
Rv2679	72.4302	0	0	63.8204	136.251	53.4674	NEG
Rv3289c	76.5922	0	0	59.571	136.163	53.4331	NEG
Rv3304	67.9795	0	0	68.0831	136.063	53.3936	NEG
Rv3559c	61.5886	0	0	74.4638	136.052	53.3896	EG
Rv1842c	76.4062	0	0	59.571	135.977	53.3601	NEG
Rv3884c	69.9895	0	0	65.9517	135.941	53.346	NEG
Rv3849	69.9872	0	0	65.9517	135.939	53.3451	EG
Rv0667	65.8631	0	69.9644	0	135.828	53.3014	EG
Rv0168	67.6723	0	0	68.0831	135.755	53.2731	NEG
Rv2073c	67.6075	0	0	68.0831	135.691	53.2477	NEG
Rv2231c	35.6335	100	0	0	135.634	53.2252	EG
Rv3914	67.4951	0	0	68.0831	135.578	53.2036	NEG
Rv3755c	73.8746	0	0	61.7024	135.577	53.2031	EG
Rv0434	73.873	0	0	61.7024	135.575	53.2025	NEG
Rv2195	65.5443	6.2079	0	63.8204	135.573	53.2013	EG
Rv2693c	73.5953	0	0	61.7024	135.298	53.0935	NEG
Rv0291	67.1953	0	0	68.0831	135.278	53.0859	EG
Rv0283	67.1762	0	0	68.0831	135.259	53.0784	EG
Rv2259	69.3067	0	0	65.9517	135.258	53.078	NEG
Rv0825c	73.4229	0	0	61.7024	135.125	53.0258	NEG
Rv2518c	64.9012	0	0	70.2145	135.116	53.0221	EG
Rv1094	66.9542	0	0	68.0831	135.037	52.9913	EG
Rv3260c	64.806	0	0	70.2145	135.02	52.9847	NEG
Rv0094c	71.1938	0	0	63.8204	135.014	52.9822	NEG
Rv2241	69.0581	0	0	65.9517	135.01	52.9805	EG
Rv2237	73.2732	0	0	61.7024	134.976	52.9671	NEG
Rv2095c	71.1015	0	0	63.8204	134.922	52.946	NEG
Rv0814c	68.9665	0	0	65.9517	134.918	52.9445	NEG
Rv0009	71.0599	0	0	63.8204	134.88	52.9297	growth_on_cholesterol
Rv2906c	79.5614	0	0	55.3083	134.87	52.9255	EG
Rv3707c	68.8385	0	0	65.9517	134.79	52.8943	NEG
Rv2969c	66.6932	0	0	68.0831	134.776	52.8889	EG
Rv0450c	64.4419	0	0	70.2145	134.656	52.8418	EG
Rv3221c	70.8309	0	0	63.8204	134.651	52.8398	NEG
Rv3484	66.5169	0	0	68.0831	134.6	52.8197	EG
Rv0202c	72.8408	0	0	61.7024	134.543	52.7974	growth_on_cholesterol
Rv3201c	72.782	0	0	61.7024	134.484	52.7743	EG
Rv0288	72.7583	0	0.00282299	61.7024	134.464	52.7661	EG
Rv1098c	58.9992	9.40287	0.0390513	65.9517	134.393	52.7384	EG
Rv3057c	64.1747	0	0	70.2145	134.389	52.7369	NEG
Rv2771c	68.4275	0	0	65.9517	134.379	52.733	NEG
Rv2373c	53.461	0	0	80.8445	134.306	52.7041	EG
Rv3141	70.4432	0	0	63.8204	134.264	52.6877	NEG
Rv2326c	68.3015	0	0	65.9517	134.253	52.6836	NEG
Rv3672c	70.3764	0	0	63.8204	134.197	52.6615	NEG
Rv1626	68.1715	0	0	65.9517	134.123	52.6326	EG
Rv0173	68.1592	0	0	65.9517	134.111	52.6278	NEG
Rv0207c	65.9998	0	0	68.0831	134.083	52.6167	NEG
Rv1405c	54.672	0	24.0603	55.3083	134.041	52.6002	NEG
Rv0176	72.3125	0	0	61.7024	134.015	52.5901	NEG
Rv3285	68.0288	0	0	65.9517	133.98	52.5766	EG
Rv3753c	67.9846	0	0	65.9517	133.936	52.5592	NEG
Rv3694c	72.1964	0	0	61.7024	133.899	52.5445	NEG
Rv2619c	72.144	0	0	61.7024	133.846	52.524	NEG
Rv1106c	69.0054	0	1.01863	63.8204	133.844	52.5232	NEG
Rv0241c	65.7471	0	0	68.0831	133.83	52.5176	NEG
Rv3725	78.4475	0	0	55.3083	133.756	52.4884	NEG
Rv3916c	65.6191	0	0	68.0831	133.702	52.4674	NEG
Rv3025c	65.6189	0	0	68.0831	133.702	52.4673	EG
Rv0637	74.1178	0	0	59.571	133.689	52.4621	EG
Rv1065	71.9714	0	0	61.7024	133.674	52.4562	NEG
Rv0998	67.6866	0	0	65.9517	133.638	52.4423	NEG
Rv0646c	67.6865	0	0	65.9517	133.638	52.4423	NEG
Rv2260	67.6493	0	0	65.9517	133.601	52.4276	EG
Rv1221	62.7679	0	0.575889	70.2145	133.558	52.4109	EG
Rv2117	69.6633	0	0	63.8204	133.484	52.3816	NEG
Rv1411c	71.7188	0	0	61.7024	133.421	52.3571	NEG
Rv1871c	78.0712	0	0	55.3083	133.38	52.3407	NEG
Rv3814c	67.3831	0	0	65.9517	133.335	52.3232	NEG
Rv0765c	63.077	0	0	70.2145	133.291	52.3062	NEG
Rv3605c	65.2074	0	0	68.0831	133.291	52.3058	NEG
Rv1880c	67.3095	0	0	65.9517	133.261	52.2943	NEG
Rv2174	65.0376	0	0	68.0831	133.121	52.2392	EG
Rv3028c	69.1127	0	0	63.8204	132.933	52.1655	EG
Rv1164	49.7918	32.0135	0	51.059	132.864	52.1386	NEG
Rv1377c	71.0197	0	0	61.7024	132.722	52.0828	NEG
Rv1784	64.628	0	0	68.0831	132.711	52.0784	EG
Rv2204c	68.805	0	0	63.8204	132.625	52.0448	NEG
Rv3762c	72.9728	0	0	59.571	132.544	52.0128	NEG
Rv2740	64.4485	0	0	68.0831	132.532	52.008	NEG
Rv0250c	68.7097	0	0	63.8204	132.53	52.0074	NEG
Rv3257c	65.5061	0	3.13163	63.8204	132.458	51.9792	EG
Rv1250	70.7253	0	0	61.7024	132.428	51.9672	NEG
Rv2641	79.1607	0	0	53.1903	132.351	51.9371	NEG
Rv1886c	66.3587	0	0	65.9517	132.31	51.9212	NEG
Rv3765c	66.3323	0	0	65.9517	132.284	51.9108	NEG
Rv2857c	59.9384	0	0	72.3324	132.271	51.9056	NEG
Rv2219	64.1684	0	0	68.0831	132.251	51.8981	EG
Rv2296	78.9674	0	0	53.1903	132.158	51.8613	NEG
Rv2359	66.1575	0	0.000470499	65.9517	132.11	51.8424	NEG
Rv2134c	64.023	0	0	68.0831	132.106	51.841	NEG
Rv3258c	66.1369	0	0	65.9517	132.089	51.8341	EG
Rv3005c	64.003	0	0	68.0831	132.086	51.8332	NEG
Rv0044c	70.3641	0	0	61.7024	132.066	51.8255	NEG
Rv3137	59.7532	0	4.1959	68.0831	132.032	51.812	EG
Rv0200	68.2078	0	0	63.8204	132.028	51.8105	NEG
Rv2991	70.1554	0	0	61.7024	131.858	51.7436	NEG
Rv0811c	63.6426	0	0	68.0831	131.726	51.6918	EG
Rv2919c	73.8722	0	0.399923	57.4397	131.712	51.6863	NEG
Rv2714	63.5935	0	0	68.0831	131.677	51.6725	NEG
Rv2202c	67.7296	0.0564337	0.00517547	63.8204	131.612	51.647	EG
Rv0945	61.3291	0	0	70.2145	131.544	51.6203	NEG
Rv1709	63.4261	0	0	68.0831	131.509	51.6068	NEG
Rv0952	65.1489	0	0.354285	65.9517	131.455	51.5855	EG
Rv1367c	71.8421	0	0	59.571	131.413	51.5691	NEG
Rv3467	67.5759	0	0	63.8204	131.396	51.5625	NEG
Rv1925	61.1739	0	0	70.2145	131.388	51.5594	NEG
Rv0676c	61.1053	0	0	70.2145	131.32	51.5325	NEG
Rv0639	67.4061	0	0	63.8204	131.227	51.4959	EG
Rv3307	57.452	0.0197854	11.9859	61.7024	131.16	51.4698	NEG
Rv1404	76.7473	0	1.20777	53.1903	131.145	51.464	NEG
Rv2989	67.3224	0	0	63.8204	131.143	51.463	NEG
Rv3774	65.1701	0	0	65.9517	131.122	51.4548	NEG
Rv1336	60.7366	0	4.3888	65.9517	131.077	51.4372	NEG
Rv1256c	59.9156	0	5.20041	65.9517	131.068	51.4335	NEG
Rv0360c	62.9389	0	0	68.0831	131.022	51.4156	NEG
Rv0475	75.698	0	0	55.3083	131.006	51.4094	NEG
Rv1239c	67.0618	0	0	63.8204	130.882	51.3608	NEG
Rv2895c	71.2555	0	0	59.571	130.827	51.3389	NEG
Rv2671	62.7337	0	0	68.0831	130.817	51.3351	NEG
Rv3678c	64.8069	0	0	65.9517	130.759	51.3123	NEG
Rv3019c	69.0433	0	0.00846896	61.7024	130.754	51.3105	NEG
Rv1207	69.0495	0	0	61.7024	130.752	51.3096	NEG
Rv3154	67.7707	1.26921	0	61.7024	130.742	51.3058	NEG
Rv3286c	66.9076	0	0	63.8204	130.728	51.3002	NEG
Rv2836c	75.3051	0	0	55.3083	130.613	51.2553	NEG
Rv1776c	68.9104	0	0	61.7024	130.613	51.255	NEG
Rv3171c	68.8691	0	0	61.7024	130.572	51.2388	NEG
Rv1637c	64.5936	0	0	65.9517	130.545	51.2286	NEG
Rv2746c	62.4464	0	0	68.0831	130.529	51.2223	EG
Rv1967	62.4261	0	0	68.0831	130.509	51.2144	NEG
Rv1596	66.6438	0	0.0112919	63.8204	130.475	51.2011	EG
Rv2118c	62.3793	0	0	68.0831	130.462	51.196	growth_on_cholesterol
Rv3805c	64.4916	0	0	65.9517	130.443	51.1885	EG
Rv2471	67.9424	0	0.793259	61.7024	130.438	51.1864	NEG
Rv1074c	64.0754	0	0.399923	65.9517	130.427	51.1821	NEG
Rv0407	62.2915	0	0	68.0831	130.375	51.1616	NEG
Rv2185c	62.2901	0	0	68.0831	130.373	51.161	NEG
Rv3250c	70.7693	0	0	59.571	130.34	51.1481	NEG
Rv0756c	70.7171	0	0	59.571	130.288	51.1276	NEG
Rv2196	62.3236	6.2079	0	61.7024	130.234	51.1063	EG
Rv1076	62.1162	0	0	68.0831	130.199	51.0927	EG
Rv2581c	66.3402	0	0	63.8204	130.161	51.0776	EG
Rv3517	66.3227	0	0	63.8204	130.143	51.0707	NEG
Rv1696	68.36	0	0	61.7024	130.062	51.039	NEG
Rv2974c	70.4038	0	0	59.571	129.975	51.0047	NEG
Rv1618	64.0171	0	0	65.9517	129.969	51.0023	NEG
Rv0158	68.2106	0	0	61.7024	129.913	50.9804	NEG
Rv3224	68.2026	0	0	61.7024	129.905	50.9773	NEG
Rv1883c	66.0086	0	0	63.8204	129.829	50.9475	NEG
Rv0562	63.7896	0	0	65.9517	129.741	50.913	EG
Rv1180	55.2758	0	0	74.4638	129.74	50.9124	NEG
Rv0174	63.7575	0	0	65.9517	129.709	50.9004	NEG
Rv3205c	63.7512	0	0	65.9517	129.703	50.898	NEG
Rv3492c	72.2531	0	0	57.4397	129.693	50.894	growth_on_cholesterol
Rv2589	55.5508	0	8.18007	65.9517	129.683	50.89	NEG
Rv3693	67.9702	0	0	61.7024	129.673	50.8861	NEG
Rv2925c	70.0707	0	0	59.571	129.642	50.8739	EG
Rv1828	63.6726	0	0	65.9517	129.624	50.8671	EG
Rv3095	70.0172	0	0	59.571	129.588	50.8529	NEG
Rv0430	63.6262	0	0	65.9517	129.578	50.8489	EG
Rv2409c	63.592	0	0	65.9517	129.544	50.8355	NEG
Rv2901c	63.578	0	0	65.9517	129.53	50.83	NEG
Rv1630	63.5318	0	0	65.9517	129.483	50.8118	EG
Rv0905	61.9887	0	3.66988	63.8204	129.479	50.8101	NEG
Rv0757	63.5143	0	0	65.9517	129.466	50.805	EG
Rv1829	61.3495	0	0	68.0831	129.433	50.7919	NEG
Rv3743c	65.5918	0	0	63.8204	129.412	50.7839	NEG
Rv0066c	63.3874	0	0.0606942	65.9517	129.4	50.779	EG
Rv3283	65.5756	0	0	63.8204	129.396	50.7775	EG
Rv2197c	63.4385	0	0	65.9517	129.39	50.7752	NEG
Rv2182c	56.1804	0	5.1256	68.0831	129.389	50.7748	EG
Rv0313	71.9484	0	0	57.4397	129.388	50.7744	NEG
Rv2184c	61.3004	0	0	68.0831	129.384	50.7726	NEG
Rv1082	61.2371	0	0	68.0831	129.32	50.7478	NEG
Rv0184	63.3324	0	0	65.9517	129.284	50.7336	NEG
Rv0125	61.1691	0	0	68.0831	129.252	50.7211	NEG
Rv1939	58.9761	0	0	70.2145	129.191	50.6969	NEG
Rv1629	67.4639	0	0	61.7024	129.166	50.6874	EG
Rv1328	53.7369	0	15.8553	59.571	129.163	50.6862	EG
Rv3843c	73.8133	0	0	55.3083	129.122	50.6698	NEG
Rv3551	67.415	0	0	61.7024	129.117	50.6682	growth_on_cholesterol
Rv1433	61.0307	0	0	68.0831	129.114	50.6668	NEG
Rv1159	67.346	0	0	61.7024	129.048	50.6411	EG
Rv0959	73.7353	0	0	55.3083	129.044	50.6393	NEG
Rv2329c	60.941	0	0	68.0831	129.024	50.6316	NEG
Rv0635	69.4494	0	0	59.571	129.02	50.6301	EG
Rv0732	60.8553	0	2.2104	65.9517	129.017	50.6289	EG
Rv3526	63.052	0	0.00282299	65.9517	129.006	50.6247	growth_on_cholesterol
Rv0154c	67.2635	0	0	61.7024	128.966	50.6088	NEG
Rv2673	60.8421	0	0	68.0831	128.925	50.5928	EG
Rv2070c	69.3356	0	0	59.571	128.907	50.5855	NEG
Rv2342	67.1496	0	0	61.7024	128.852	50.564	NEG
Rv3677c	62.8345	0	0	65.9517	128.786	50.5382	NEG
Rv0148	58.5692	0	0	70.2145	128.784	50.5372	NEG
Rv1700	64.9338	0	0	63.8204	128.754	50.5257	NEG
Rv0468	62.7838	0	0	65.9517	128.735	50.5183	NEG
Rv3355c	56.3855	0	0	72.3324	128.718	50.5114	NEG
Rv1483	54.2441	0	0	74.4638	128.708	50.5075	EG
Rv3591c	62.7461	0	0	65.9517	128.698	50.5035	NEG
Rv0602c	62.7363	0	0	65.9517	128.688	50.4997	NEG
Rv0864	69.0957	0	0	59.571	128.667	50.4914	NEG
Rv2112c	64.8433	0	0	63.8204	128.664	50.4902	EG
Rv0460	69.084	0	0	59.571	128.655	50.4867	NEG
Rv1401	73.3257	0	0	55.3083	128.634	50.4785	NEG
Rv3569c	66.9234	0	0	61.7024	128.626	50.4753	growth_on_cholesterol
Rv2238c	58.4087	0	0	70.2145	128.623	50.4743	NEG
Rv1553	51.3497	9.16461	0	68.0831	128.597	50.4641	NEG
Rv1205	60.4607	0	0	68.0831	128.544	50.4431	NEG
Rv0730	60.41	0	0	68.0831	128.493	50.4232	NEG
Rv2559c	60.4085	0	0	68.0831	128.492	50.4226	NEG
Rv3102c	56.1129	0	0	72.3324	128.445	50.4045	EG
Rv3450c	60.3438	0	0	68.0831	128.427	50.3972	NEG
Rv0751c	66.6744	0	0	61.7024	128.377	50.3776	NEG
Rv3308	60.2118	0	0	68.0831	128.295	50.3454	NEG
Rv3006	60.211	0	0	68.0831	128.294	50.3451	EG
Rv0440	77.2281	0	0	51.059	128.287	50.3424	EG
Rv3777	55.8904	0	0	72.3324	128.223	50.3171	NEG
Rv0163	68.5802	0	0	59.571	128.151	50.2891	NEG
Rv0506	60.0396	0	0	68.0831	128.123	50.2778	NEG
Rv1604	62.1596	0	0	65.9517	128.111	50.2734	NEG
Rv3757c	68.528	0	0	59.571	128.099	50.2686	NEG
Rv3522	66.3469	0	0	61.7024	128.049	50.2491	NEG
Rv3319	59.9503	0	0	68.0831	128.033	50.2428	NEG
Rv2498c	62.4711	0	3.85243	61.7024	128.026	50.2399	NEG
Rv3824c	62.0489	0	0	65.9517	128.001	50.2299	growth_on_cholesterol
Rv1639c	72.6596	0	0	55.3083	127.968	50.2171	NEG
Rv2844	59.8309	0	0	68.0831	127.914	50.196	NEG
Rv3044	59.8255	0	0	68.0831	127.909	50.1938	EG
Rv2535c	61.9489	0	0	65.9517	127.901	50.1907	EG
Rv3761c	66.1914	0	0	61.7024	127.894	50.188	NEG
Rv1275	59.809	0	0	68.0831	127.892	50.1874	NEG
Rv0455c	61.8937	0	0	65.9517	127.845	50.169	EG
Rv1002c	61.8412	0	0	65.9517	127.793	50.1484	EG
Rv2985	59.6911	0	0	68.0831	127.774	50.1411	growth_on_cholesterol
Rv0408	55.5771	10.4834	0	61.7024	127.763	50.1367	NEG
Rv3870	59.6624	0	0	68.0831	127.746	50.1299	NEG
Rv0170	59.5826	0	0	68.0831	127.666	50.0985	NEG
Rv3821	63.7708	0	0	63.8204	127.591	50.0693	NEG
Rv0284	59.4677	0	0	68.0831	127.551	50.0534	EG
Rv2708c	59.4232	0	0	68.0831	127.506	50.036	NEG
Rv3487c	59.4155	0	0	68.0831	127.499	50.0329	NEG
Rv0768	45.0407	0	18.6298	63.8204	127.491	50.0299	NEG
Rv3046c	61.5377	0	0	65.9517	127.489	50.0293	NEG
Rv2950c	57.247	0	0	70.2145	127.462	50.0184	NEG
Rv0859	57.8466	3.6467	0	65.9517	127.445	50.0119	NEG
Rv1177	63.6192	0	0	63.8204	127.44	50.0098	EG
Rv3635	59.3559	0	0	68.0831	127.439	50.0096	EG
Rv3825c	61.4846	0	0	65.9517	127.436	50.0085	growth_on_cholesterol
Rv1760	65.7249	0	0	61.7024	127.427	50.005	NEG
Rv3412	65.6659	0	0	61.7024	127.368	49.9818	NEG
Rv3775	59.2776	0	0	68.0831	127.361	49.9788	NEG
Rv3597c	65.649	0	0	61.7024	127.351	49.9752	EG
Rv3140	58.5069	0	0.733976	68.0831	127.324	49.9644	EG
Rv0383c	63.4865	0	0	63.8204	127.307	49.9577	EG
Rv1245c	57.0305	0	0	70.2145	127.245	49.9334	NEG
Rv3802c	61.2409	0	0	65.9517	127.193	49.9129	EG
Rv1410c	67.5514	0	0	59.571	127.122	49.8853	NEG
Rv0005	63.2992	0	0	63.8204	127.12	49.8842	EG
Rv0503c	59.0342	0	0	68.0831	127.117	49.8833	NEG
Rv3645	58.9686	0	0	68.0831	127.052	49.8576	EG
Rv0778	61.0459	0	0	65.9517	126.998	49.8363	NEG
Rv3043c	61.1964	6.2079	0	59.571	126.975	49.8276	EG
Rv0496	65.2494	0	0	61.7024	126.952	49.8184	NEG
Rv1446c	58.8612	0	0	68.0831	126.944	49.8154	EG
Rv2551c	67.3394	0	0	59.571	126.91	49.8021	NEG
Rv0815c	65.1009	0	0	61.7024	126.803	49.7601	NEG
Rv3196	65.0413	0	0	61.7024	126.744	49.7367	NEG
Rv1013	56.4928	0	0	70.2145	126.707	49.7224	NEG
Rv1636	60.75	0	0	65.9517	126.702	49.7202	EG
Rv2161c	64.9803	0	0	61.7024	126.683	49.7128	NEG
Rv3050c	60.704	0	0	65.9517	126.656	49.7022	growth_on_cholesterol
Rv1624c	62.7752	0	0	63.8204	126.596	49.6786	NEG
Rv1208	58.4669	0	0	68.0831	126.55	49.6607	EG
Rv3760	60.592	0	0	65.9517	126.544	49.6582	NEG
Rv3041c	60.5875	0	0	65.9517	126.539	49.6565	NEG
Rv2291	65.9033	0	1.06427	59.571	126.539	49.6562	NEG
Rv0242c	58.4544	0	0	68.0831	126.537	49.6558	NEG
Rv1694	56.32	0	0	70.2145	126.534	49.6546	NEG
Rv0543c	60.5714	0	0	65.9517	126.523	49.6501	NEG
Rv1938	62.6883	0	0	63.8204	126.509	49.6445	NEG
Rv0984	58.4204	0	0	68.0831	126.503	49.6424	NEG
Rv3691	64.7943	0	0	61.7024	126.497	49.6398	NEG
Rv0155	60.5276	0	0	65.9517	126.479	49.633	NEG
Rv2846c	58.3854	0	0	68.0831	126.468	49.6287	EG
Rv2732c	66.8748	0	0	59.571	126.446	49.6198	NEG
Rv0365c	64.7168	0	0	61.7024	126.419	49.6094	NEG
Rv2752c	60.4544	0	0	65.9517	126.406	49.6042	NEG
Rv2425c	64.5785	0	0	61.7024	126.281	49.5551	NEG
Rv0753c	63.6119	0	0.946641	61.7024	126.261	49.5473	NEG
Rv1305	70.3462	55.9076	0	0	126.254	49.5445	EG
Rv1571	68.7455	0	0	57.4397	126.185	49.5176	NEG
Rv0632c	60.1644	0	0	65.9517	126.116	49.4904	NEG
Rv2411c	62.2817	0	0	63.8204	126.102	49.485	NEG
Rv0227c	57.9884	0	0	68.0831	126.071	49.4729	EG
Rv1333	64.3474	0	0	61.7024	126.05	49.4644	NEG
Rv3536c	64.3282	0	0	61.7024	126.031	49.4569	growth_on_cholesterol
Rv0411c	57.9269	0	0	68.0831	126.01	49.4488	EG
Rv0431	64.3007	0	0	61.7024	126.003	49.4461	EG
Rv3389c	64.2685	0	0	61.7024	125.971	49.4335	NEG
Rv0361	57.8744	0	0	68.0831	125.957	49.4282	NEG
Rv1945	64.2464	0	0	61.7024	125.949	49.4248	NEG
Rv2700	57.8643	0	0	68.0831	125.947	49.4242	EG
Rv2699c	57.8495	0	0	68.0831	125.933	49.4184	NEG
Rv0647c	59.9622	0	0	65.9517	125.914	49.4111	EG
Rv3433c	62.089	0	0	63.8204	125.909	49.4093	NEG
Rv3117	64.2048	0	0	61.7024	125.907	49.4084	NEG
Rv2468c	59.9446	0	0	65.9517	125.896	49.4042	NEG
Rv2927c	64.184	0	0	61.7024	125.886	49.4003	EG
Rv1467c	55.6667	0	0	70.2145	125.881	49.3983	NEG
Rv3368c	57.7772	0	0	68.0831	125.86	49.3901	NEG
Rv3277	59.9025	0	0	65.9517	125.854	49.3877	EG
Rv3045	62.0208	0	0	63.8204	125.841	49.3826	NEG
Rv3679	62.0197	0	0	63.8204	125.84	49.3821	EG
Rv2463	62.0186	0	0	63.8204	125.839	49.3817	NEG
Rv3592	64.1324	0	0	61.7024	125.835	49.38	NEG
Rv2683	72.6235	0	0	53.1903	125.814	49.3718	NEG
Rv3498c	57.7282	0	0	68.0831	125.811	49.3708	growth_on_cholesterol
Rv0397	72.5957	0	0	53.1903	125.786	49.3609	NEG
Rv0215c	61.9028	0	0	63.8204	125.723	49.3362	NEG
Rv1307	69.7947	55.9076	0	0	125.702	49.3281	EG
Rv1475c	55.684	5.2969	0.83278	63.8204	125.634	49.3013	EG
Rv2327	63.9279	0	0	61.7024	125.63	49.2998	NEG
Rv0290	59.6601	0	0	65.9517	125.612	49.2925	EG
Rv3133c	63.8864	0	0	61.7024	125.589	49.2835	NEG
Rv1009	59.6141	0	0	65.9517	125.566	49.2745	EG
Rv2413c	57.4629	0	0	68.0831	125.546	49.2667	EG
Rv1458c	53.1988	0	0	72.3324	125.531	49.2609	NEG
Rv1454c	61.6789	0	0	63.8204	125.499	49.2484	NEG
Rv0171	63.7966	0	0	61.7024	125.499	49.2483	NEG
Rv2536	61.6625	0	0	63.8204	125.483	49.2419	NEG
Rv0166	63.7638	0	0	61.7024	125.466	49.2354	NEG
Rv2477c	57.3746	0	0	68.0831	125.458	49.2321	EG
Rv0209	63.7494	0	0	61.7024	125.452	49.2297	NEG
Rv0462	57.3569	0	0	68.0831	125.44	49.2251	EG
Rv1845c	57.3564	0	0	68.0831	125.44	49.2249	EG
Rv0807	57.3164	0	0	68.0831	125.4	49.2092	NEG
Rv1891	61.5553	0	0	63.8204	125.376	49.1999	NEG
Rv0276	63.6637	0	0	61.7024	125.366	49.1961	NEG
Rv3013	57.2798	0	0	68.0831	125.363	49.1949	NEG
Rv3330	59.3853	0	0	65.9517	125.337	49.1847	NEG
Rv3302c	63.6289	0	0	61.7024	125.331	49.1825	EG
Rv1708	57.2125	0	0	68.0831	125.296	49.1684	EG
Rv0655	63.584	0	0	61.7024	125.286	49.1648	growth_on_cholesterol
Rv2910c	65.7143	0	0	59.571	125.285	49.1644	NEG
Rv0054	63.5486	0	0	61.7024	125.251	49.151	NEG
Rv2066	64.9661	0	0.712333	59.571	125.249	49.1503	NEG
Rv3618	61.3959	0	0	63.8204	125.216	49.1373	NEG
Rv3208	59.219	0	0	65.9517	125.171	49.1194	EG
Rv3438	57.0771	0	0	68.0831	125.16	49.1153	NEG
Rv3699	63.4509	0	0	61.7024	125.153	49.1126	NEG
Rv3578	71.9544	0	0	53.1903	125.145	49.1092	NEG
Rv1324	59.1915	0	0	65.9517	125.143	49.1086	NEG
Rv0933	52.8101	0	0	72.3324	125.142	49.1084	NEG
Rv3029c	63.4277	0	0	61.7024	125.13	49.1035	EG
Rv1466	57.0423	0	0	68.0831	125.125	49.1017	EG
Rv0018c	57.0405	0	0	68.0831	125.124	49.1009	EG
Rv3037c	63.4147	0	0	61.7024	125.117	49.0984	NEG
Rv0047c	59.1651	0	0	65.9517	125.117	49.0983	NEG
Rv0759c	61.283	0	0	63.8204	125.103	49.093	NEG
Rv2200c	59.3184	6.2079	0	59.571	125.097	49.0906	EG
Rv2043c	57.0094	0	0	68.0831	125.092	49.0887	NEG
Rv3194c	59.1164	0	0	65.9517	125.068	49.0792	NEG
Rv2061c	61.241	0	0	63.8204	125.061	49.0765	NEG
Rv0443	63.3446	0	0	61.7024	125.047	49.0709	NEG
Rv0498	63.3386	0	0	61.7024	125.041	49.0686	NEG
Rv1155	59.0657	0	0	65.9517	125.017	49.0593	NEG
Rv3734c	63.3081	0	0	61.7024	125.011	49.0566	NEG
Rv3420c	61.1269	0	0	63.8204	124.947	49.0318	NEG
Rv0526	56.8258	0	0	68.0831	124.909	49.0167	EG
Rv0752c	56.4951	0	0.323232	68.0831	124.901	49.0138	NEG
Rv0190	56.817	0	0	68.0831	124.9	49.0133	NEG
Rv2499c	63.1709	0	0	61.7024	124.873	49.0027	NEG
Rv1830	58.9046	0	0	65.9517	124.856	48.9961	EG
Rv3669	58.8491	0	0	65.9517	124.801	48.9743	EG
Rv2926c	63.0671	0	0	61.7024	124.769	48.962	EG
Rv3213c	56.6744	0	0	68.0831	124.757	48.9573	NEG
Rv2187	58.7834	0	0	65.9517	124.735	48.9485	NEG
Rv2129c	60.8857	0	0	63.8204	124.706	48.9371	NEG
Rv1057	67.2599	0	0	57.4397	124.7	48.9346	NEG
Rv3823c	62.9967	0	0	61.7024	124.699	48.9344	EG
Rv2410c	60.8499	0	0	63.8204	124.67	48.9231	NEG
Rv0587	56.5496	0	0	68.0831	124.633	48.9083	NEG
Rv2285	56.5492	0	0	68.0831	124.632	48.9081	NEG
Rv0132c	54.3969	0	0	70.2145	124.611	48.9	NEG
Rv0871	56.5103	0	0	68.0831	124.593	48.8929	NEG
Rv2711	60.4313	0	0.339229	63.8204	124.591	48.8919	EG
Rv3589	58.6297	0	0	65.9517	124.581	48.8882	NEG
Rv2175c	58.6262	0	0	65.9517	124.578	48.8868	NEG
Rv3346c	56.46	0	0	68.0831	124.543	48.8731	NEG
Rv2199c	64.9526	0	0	59.571	124.524	48.8655	NEG
Rv1306	68.6046	55.9076	0	0	124.512	48.861	EG
Rv3850	58.5271	0	0	65.9517	124.479	48.8479	NEG
Rv3015c	56.3931	0	0	68.0831	124.476	48.8469	NEG
Rv2832c	56.3822	0	0	68.0831	124.465	48.8426	EG
Rv3921c	64.8784	0	0	59.571	124.449	48.8364	EG
Rv0880	62.7397	0	0	61.7024	124.442	48.8335	NEG
Rv3719	56.3523	0	0	68.0831	124.435	48.8309	EG
Rv3241c	60.5779	0	0	63.8204	124.398	48.8163	NEG
Rv0206c	60.5603	0	0	63.8204	124.381	48.8094	EG
Rv0903c	58.4289	0	0	65.9517	124.381	48.8094	EG
Rv1026	56.2838	0	0	68.0831	124.367	48.804	EG
Rv1836c	56.2683	0	0	68.0831	124.351	48.7979	EG
Rv3671c	58.3779	0	0	65.9517	124.33	48.7894	EG
Rv2484c	56.2361	0	0	68.0831	124.319	48.7853	NEG
Rv0338c	58.3635	0	0	65.9517	124.315	48.7837	EG
Rv2183c	60.4351	0	0	63.8204	124.255	48.7603	NEG
Rv3211	60.4106	0	0	63.8204	124.231	48.7507	EG
Rv3085	56.1436	0	0	68.0831	124.227	48.749	NEG
Rv1122	51.8661	0	0.00329348	72.3324	124.202	48.7392	EG
Rv0820	51.8508	0	0	72.3324	124.183	48.7319	NEG
Rv1650	62.4706	0	0	61.7024	124.173	48.7279	EG
Rv1156	62.4699	0	0	61.7024	124.172	48.7276	NEG
Rv3810	60.3491	0	0	63.8204	124.169	48.7265	EG
Rv0289	58.1637	0	0	65.9517	124.115	48.7053	EG
Rv1231c	64.5259	0	0	59.571	124.097	48.698	NEG
Rv3421c	62.3785	0	0	61.7024	124.081	48.6918	growth_on_cholesterol
Rv3807c	58.1182	0	0	65.9517	124.07	48.6875	NEG
Rv3842c	55.9389	0	0	68.0831	124.022	48.6686	NEG
Rv1631	63.6976	0	0.73774	59.571	124.006	48.6625	EG
Rv2921c	62.2991	0	0	61.7024	124.002	48.6606	EG
Rv0156	57.9907	0	0	65.9517	123.942	48.6374	NEG
Rv0049	60.0955	0	0	63.8204	123.916	48.627	NEG
Rv1281c	62.1926	0	0	61.7024	123.895	48.6188	NEG
Rv1488	62.1804	0	0	61.7024	123.883	48.614	NEG
Rv2133c	55.7903	0	0	68.0831	123.873	48.6104	NEG
Rv3837c	57.9185	0	0	65.9517	123.87	48.6091	NEG
Rv1277	57.9033	0	0	65.9517	123.855	48.6031	NEG
Rv3543c	60.9288	0	1.19836	61.7024	123.83	48.5931	growth_on_cholesterol
Rv2837c	62.1231	0	0	61.7024	123.826	48.5916	EG
Rv0535	68.5126	0	0	55.3083	123.821	48.5898	NEG
Rv1858	62.113	0	0	61.7024	123.815	48.5876	NEG
Rv0435c	62.0958	0	0	61.7024	123.798	48.5809	NEG
Rv0353	57.8258	0	0	65.9517	123.778	48.5727	NEG
Rv3718c	57.8053	0	0	65.9517	123.757	48.5647	NEG
Rv0451c	55.6637	0	0	68.0831	123.747	48.5607	NEG
Rv3584	62.0439	0	0	61.7024	123.746	48.5605	NEG
Rv2230c	62.0285	0	0	61.7024	123.731	48.5544	NEG
Rv2038c	55.6361	0	0	68.0831	123.719	48.5498	NEG
Rv3662c	57.7456	0	0	65.9517	123.697	48.5413	NEG
Rv0248c	57.7207	0	0	65.9517	123.672	48.5315	EG
Rv3868	55.5696	0	0	68.0831	123.653	48.5238	NEG
Rv1400c	53.419	0	0	70.2145	123.634	48.5162	EG
Rv2150c	59.413	0	0.399923	63.8204	123.633	48.5161	EG
Rv0244c	53.3869	0	0	70.2145	123.601	48.5036	growth_on_cholesterol
Rv0068	55.4643	0	0	68.0831	123.547	48.4824	NEG
Rv1890c	72.4823	0	0	51.059	123.541	48.48	NEG
Rv2228c	57.553	0	0	65.9517	123.505	48.4656	EG
Rv2460c	63.9239	0	0	59.571	123.495	48.4618	EG
Rv0476	63.9184	0	0	59.571	123.489	48.4597	NEG
Rv0995	53.2361	0	0	70.2145	123.451	48.4445	NEG
Rv2500c	59.6021	0	0	63.8204	123.423	48.4334	EG
Rv3847	57.4111	0	0	65.9517	123.363	48.41	NEG
Rv0821c	59.5381	0	0	63.8204	123.358	48.4083	NEG
Rv1627c	61.6524	0	0	61.7024	123.355	48.4068	growth_on_cholesterol
Rv3506	61.6204	0	0	61.7024	123.323	48.3943	NEG
Rv0392c	53.1077	0	0	70.2145	123.322	48.3941	NEG
Rv3058c	61.6046	0	0	61.7024	123.307	48.3881	NEG
Rv2501c	61.5934	0	0	61.7024	123.296	48.3837	NEG
Rv0358	55.1858	0	0	68.0831	123.269	48.3731	EG
Rv3251c	63.6978	0	0	59.571	123.269	48.3731	NEG
Rv3516	59.4194	0	0	63.8204	123.24	48.3617	NEG
Rv2725c	55.1548	0	0	68.0831	123.238	48.361	NEG
Rv1003	59.4037	0	0	63.8204	123.224	48.3556	NEG
Rv3278c	55.1275	0	0	68.0831	123.211	48.3503	NEG
Rv3151	63.6365	0	0	59.571	123.208	48.349	NEG
Rv1480	59.2987	0	0	63.8204	123.119	48.3144	EG
Rv1303	63.5114	0	0	59.571	123.082	48.2999	EG
Rv3038c	57.1241	0	0	65.9517	123.076	48.2973	EG
Rv2510c	63.4937	0	0	59.571	123.065	48.293	EG
Rv3660c	69.8703	0	0	53.1903	123.061	48.2914	EG
Rv3030	57.0871	0	0	65.9517	123.039	48.2828	EG
Rv3503c	57.0605	0	0	65.9517	123.012	48.2724	NEG
Rv2176	57.0232	0	0	65.9517	122.975	48.2578	NEG
Rv2284	71.9087	0	0	51.059	122.968	48.2549	NEG
Rv0259c	61.2426	0	0	61.7024	122.945	48.246	NEG
Rv0315	61.2353	0	0	61.7024	122.938	48.2431	NEG
Rv3859c	56.6409	0	0.338758	65.9517	122.931	48.2407	EG
Rv1145	59.0995	0	0	63.8204	122.92	48.2362	NEG
Rv2841c	60.4445	0	0.73774	61.7024	122.885	48.2223	EG
Rv2268c	63.3049	0	0	59.571	122.876	48.2189	EG
Rv3573c	61.1294	0	0	61.7024	122.832	48.2016	growth_on_cholesterol
Rv3247c	56.8752	0	0	65.9517	122.827	48.1997	EG
Rv0264c	56.8629	0	0	65.9517	122.815	48.1948	NEG
Rv2553c	56.8605	0	0	65.9517	122.812	48.1939	EG
Rv1719	63.2382	0	0	59.571	122.809	48.1927	NEG
Rv0938	63.2226	0	0	59.571	122.794	48.1866	EG
Rv1856c	54.6899	0	0	68.0831	122.773	48.1785	NEG
Rv3756c	65.3272	0	0	57.4397	122.767	48.1761	NEG
Rv1415	69.5737	0	0	53.1903	122.764	48.175	EG
Rv0333	69.5551	0	0	53.1903	122.745	48.1677	NEG
Rv0487	61.0324	0	0	61.7024	122.735	48.1635	NEG
Rv0692	61.0171	0	0	61.7024	122.72	48.1575	NEG
Rv2052c	63.1023	0	0	59.571	122.673	48.1394	NEG
Rv1193	52.4521	0	0	70.2145	122.667	48.1368	EG
Rv1855c	60.9613	0	0	61.7024	122.664	48.1356	NEG
Rv0247c	60.9494	0	0	61.7024	122.652	48.131	EG
Rv0645c	56.699	0	0	65.9517	122.651	48.1305	NEG
Rv2672	56.6969	0	0	65.9517	122.649	48.1297	NEG
Rv2525c	54.5633	0	0	68.0831	122.646	48.1288	NEG
Rv3683	56.6879	0	0	65.9517	122.64	48.1262	NEG
Rv3075c	60.9066	0	0	61.7024	122.609	48.1142	NEG
Rv1100	54.5242	0	0	68.0831	122.607	48.1135	EG
Rv1261c	63.0222	0	0	59.571	122.593	48.108	NEG
Rv3778c	56.6303	0	0	65.9517	122.582	48.1036	EG
Rv3617	69.389	0	0	53.1903	122.579	48.1025	NEG
Rv2709	58.7321	0	0	63.8204	122.553	48.092	NEG
Rv2154c	56.5992	0	0	65.9517	122.551	48.0914	EG
Rv1628c	62.9795	0	0	59.571	122.551	48.0912	NEG
Rv1593c	54.4601	0	0	68.0831	122.543	48.0884	NEG
Rv2138	58.7228	0	0	63.8204	122.543	48.0883	EG
Rv0351	65.0977	0	0	57.4397	122.537	48.0861	EG
Rv3869	54.4384	0	0	68.0831	122.522	48.0799	NEG
Rv0818	60.7866	0	0	61.7024	122.489	48.0671	NEG
Rv3816c	56.5027	0	0	65.9517	122.454	48.0535	NEG
Rv0310c	60.7518	0	0	61.7024	122.454	48.0534	NEG
Rv2858c	54.3549	0	0	68.0831	122.438	48.0471	NEG
Rv1822	56.4842	0	0	65.9517	122.436	48.0463	EG
Rv3157	59.4586	1.26921	0	61.7024	122.43	48.044	EG
Rv0854	54.3061	0	0	68.0831	122.389	48.0279	NEG
Rv3197	56.437	0	0	65.9517	122.389	48.0277	NEG
Rv0177	60.6196	0	0	61.7024	122.322	48.0015	NEG
Rv0309	56.3612	0	0	65.9517	122.313	47.998	NEG
Rv0654	60.5786	0	0	61.7024	122.281	47.9855	NEG
Rv2256c	58.4556	0	0	63.8204	122.276	47.9835	NEG
Rv3541c	60.5544	0	0	61.7024	122.257	47.976	NEG
Rv2096c	62.6821	0	0	59.571	122.253	47.9745	NEG
Rv1071c	54.1675	0	0	68.0831	122.251	47.9735	growth_on_cholesterol
Rv3254	64.8086	0	0	57.4397	122.248	47.9726	NEG
Rv1274	60.5245	0	0	61.7024	122.227	47.9642	EG
Rv3139	54.1244	0	0	68.0831	122.208	47.9566	EG
Rv2936	51.9921	0	0	70.2145	122.207	47.9563	NEG
Rv0910	54.1141	0	0	68.0831	122.197	47.9526	NEG
Rv2393	60.4801	0	0	61.7024	122.182	47.9468	EG
Rv1425	60.4799	0	0	61.7024	122.182	47.9467	NEG
Rv0981	56.2256	0	0.000470499	65.9517	122.178	47.945	NEG
Rv0116c	51.9421	0	0	70.2145	122.157	47.9366	NEG
Rv3854c	56.2014	0	0	65.9517	122.153	47.9353	NEG
Rv2065	64.7095	0	0.00376398	57.4397	122.153	47.9352	NEG
Rv0472c	56.19	0	0	65.9517	122.142	47.9308	NEG
Rv3464	54.0423	0	0	68.0831	122.125	47.9244	EG
Rv0681	59.3592	0	1.01627	61.7024	122.078	47.9058	NEG
Rv1301	58.237	0	0	63.8204	122.057	47.8977	EG
Rv1318c	56.0955	0	0	65.9517	122.047	47.8937	NEG
Rv2778c	68.8308	0	0	53.1903	122.021	47.8835	NEG
Rv2786c	49.535	0	4.39821	68.0831	122.016	47.8816	EG
Rv0016c	56.0452	0	0.00705746	65.9517	122.004	47.8768	NEG
Rv2357c	62.4276	0	0	59.571	121.999	47.8746	EG
Rv2569c	56.0409	0	0	65.9517	121.993	47.8723	NEG
Rv3496c	53.9086	0	0	68.0831	121.992	47.8719	growth_on_cholesterol
Rv2179c	53.9017	0	0	68.0831	121.985	47.8692	EG
Rv2324	62.4066	0	0	59.571	121.978	47.8664	NEG
Rv0553	68.7811	0	0	53.1903	121.971	47.864	EG
Rv0643c	55.9569	0	0	65.9517	121.909	47.8393	NEG
Rv0172	60.1997	0	0	61.7024	121.902	47.8368	NEG
Rv2172c	53.8065	0	0	68.0831	121.89	47.8319	EG
Rv1085c	62.3054	0	0	59.571	121.876	47.8267	NEG
Rv2675c	60.1736	0	0	61.7024	121.876	47.8265	NEG
Rv1521	51.6556	0	0	70.2145	121.87	47.8242	NEG
Rv2298	64.4042	0	0	57.4397	121.844	47.8139	NEG
Rv3452	58.0222	0	0	63.8204	121.843	47.8134	NEG
Rv0157	55.8824	0	0	65.9517	121.834	47.8101	NEG
Rv0971c	58.001	0	0	63.8204	121.821	47.8051	NEG
Rv2707	55.8661	0	0	65.9517	121.818	47.8037	NEG
Rv3409c	53.7271	0	0	68.0831	121.81	47.8007	NEG
Rv1131	51.5937	0	0	70.2145	121.808	47.7999	growth_on_cholesterol
Rv0844c	60.0919	0	0	61.7024	121.794	47.7945	NEG
Rv0823c	57.9629	0	0	63.8204	121.783	47.7902	NEG
Rv0808	54.7395	0	3.21632	63.8204	121.776	47.7874	EG
Rv3079c	60.0722	0	0	61.7024	121.775	47.7868	NEG
Rv3362c	64.3346	0	0	57.4397	121.774	47.7866	NEG
Rv0724	55.8218	0	0	65.9517	121.774	47.7863	NEG
Rv3392c	53.6784	0	0	68.0831	121.762	47.7816	NEG
Rv1782	53.6658	0	0	68.0831	121.749	47.7766	EG
Rv0502	60.025	0	0	61.7024	121.727	47.7682	NEG
Rv1080c	66.4161	0	0	55.3083	121.724	47.767	EG
Rv3860	55.7714	0	0	65.9517	121.723	47.7665	NEG
Rv2982c	64.2214	0	0	57.4397	121.661	47.7422	NEG
Rv1182	55.7083	0	0	65.9517	121.66	47.7418	EG
Rv2674	59.9446	0	0	61.7024	121.647	47.7367	NEG
Rv2582	59.9227	0	0	61.7024	121.625	47.7281	EG
Rv1147	59.9033	0	0	61.7024	121.606	47.7205	NEG
Rv3212	55.6474	0	0	65.9517	121.599	47.7179	EG
Rv3910	55.6464	0	0	65.9517	121.598	47.7175	EG
Rv2406c	64.1474	0	0	57.4397	121.587	47.7132	NEG
Rv1854c	51.3677	0	0	70.2145	121.582	47.7112	EG
Rv3106	57.7448	0	0	63.8204	121.565	47.7046	NEG
Rv2750	44.9698	0	0	76.5952	121.565	47.7045	NEG
Rv3627c	53.4785	0	0	68.0831	121.562	47.7031	EG
Rv1218c	49.2146	0	0	72.3324	121.547	47.6974	NEG
Rv1711	59.8396	0	0	61.7024	121.542	47.6955	EG
Rv1701	59.8269	0	0	61.7024	121.529	47.6905	EG
Rv3338	55.5679	0	0	65.9517	121.52	47.6867	NEG
Rv1144	55.5673	0	0	65.9517	121.519	47.6864	NEG
Rv1187	64.0706	0	0	57.4397	121.51	47.683	EG
Rv3520c	55.5584	0	0	65.9517	121.51	47.683	NEG
Rv3497c	57.6593	0	0	63.8204	121.48	47.671	growth_on_cholesterol
Rv1591	59.7723	0	0	61.7024	121.475	47.669	NEG
Rv2681	53.3856	0	0	68.0831	121.469	47.6667	EG
Rv1257c	53.3646	0	0	68.0831	121.448	47.6585	NEG
Rv2585c	59.7375	0	0	61.7024	121.44	47.6554	NEG
Rv3568c	57.6137	0	0.00282299	63.8204	121.437	47.6542	growth_on_cholesterol
Rv2743c	59.7102	0	0	61.7024	121.413	47.6447	NEG
Rv0588	53.3285	0	0	68.0831	121.412	47.6443	EG
Rv0875c	55.4453	0	0	65.9517	121.397	47.6386	EG
Rv1608c	53.3032	0	0	68.0831	121.386	47.6344	growth_on_cholesterol
Rv3422c	59.6794	0	0	61.7024	121.382	47.6326	EG
Rv2405	59.656	0	0	61.7024	121.358	47.6234	NEG
Rv2062c	59.6536	0	0	61.7024	121.356	47.6225	NEG
Rv2280	55.3925	0	0	65.9517	121.344	47.6178	NEG
Rv0036c	63.9025	0	0	57.4397	121.342	47.617	NEG
Rv3440c	59.6313	0	0	61.7024	121.334	47.6137	NEG
Rv0889c	59.6022	0	0	61.7024	121.305	47.6023	NEG
Rv3463	59.5913	0	0	61.7024	121.294	47.598	NEG
Rv3230c	59.5595	0	0	61.7024	121.262	47.5855	EG
Rv2119	55.2701	0	0	65.9517	121.222	47.5698	NEG
Rv3644c	53.1294	0	0	68.0831	121.213	47.5662	EG
Rv0735	48.8453	0	0	72.3324	121.178	47.5525	NEG
Rv3813c	55.221	0	0	65.9517	121.173	47.5505	NEG
Rv2400c	53.0802	0	0	68.0831	121.163	47.5469	EG
Rv3908	53.071	0	0	68.0831	121.154	47.5432	NEG
Rv1059	57.3197	0	0	63.8204	121.14	47.5378	EG
Rv1311	65.2286	55.9076	0	0	121.136	47.5363	EG
Rv3210c	59.4204	0	0	61.7024	121.123	47.5309	EG
Rv0528	55.1474	0	0	65.9517	121.099	47.5217	EG
Rv0308	59.3842	0	0	61.7024	121.087	47.5167	NEG
Rv3858c	55.1226	0	0	65.9517	121.074	47.5119	EG
Rv0877	55.0899	0	0	65.9517	121.042	47.4991	NEG
Rv0412c	57.2015	0	0	63.8204	121.022	47.4914	EG
Rv0198c	57.1959	0	0	63.8204	121.016	47.4892	EG
Rv3826	50.7809	0	0	70.2145	120.995	47.481	NEG
Rv3521	59.2847	0	0	61.7024	120.987	47.4777	NEG
Rv0147	57.1534	0	0	63.8204	120.974	47.4725	NEG
Rv0175	63.5207	0	0	57.4397	120.96	47.4672	NEG
Rv2953	57.1227	0	0	63.8204	120.943	47.4604	NEG
Rv2216	59.2325	0	0	61.7024	120.935	47.4572	NEG
Rv2789c	52.8401	0	0	68.0831	120.923	47.4526	NEG
Rv1312	57.0953	0	0	63.8204	120.916	47.4497	NEG
Rv3316	52.8214	0	0	68.0831	120.905	47.4453	NEG
Rv0119	52.8031	0	0	68.0831	120.886	47.4381	EG
Rv0817c	52.7827	0	0	68.0831	120.866	47.4301	EG
Rv0458	54.9008	0	0	65.9517	120.853	47.4249	NEG
Rv0226c	52.7547	0	0	68.0831	120.838	47.4191	EG
Rv1710	52.751	0	0	68.0831	120.834	47.4177	NEG
Rv3726	63.3613	0	0	57.4397	120.801	47.4047	NEG
Rv3673c	61.2182	0	0	59.571	120.789	47.4	EG
Rv2575	61.1918	0	0	59.571	120.763	47.3897	NEG
Rv2564	59.0048	0	0	61.7024	120.707	47.3679	EG
Rv2286c	69.6226	0	0	51.059	120.682	47.3578	NEG
Rv2420c	67.4803	0	0	53.1903	120.671	47.3535	NEG
Rv1780	52.574	0	0	68.0831	120.657	47.3482	NEG
Rv3366	52.5644	0	0	68.0831	120.648	47.3445	NEG
Rv2097c	56.8234	0	0	63.8204	120.644	47.343	EG
Rv3540c	58.87	0	0	61.7024	120.572	47.315	growth_on_cholesterol
Rv2993c	52.4728	0	0	68.0831	120.556	47.3085	NEG
Rv0491	54.5925	0	0.00141149	65.9517	120.546	47.3045	NEG
Rv0073	65.2371	0	0	55.3083	120.545	47.3044	NEG
Rv3791	52.4543	0	0	68.0831	120.537	47.3012	EG
Rv0697	58.8303	0	0	61.7024	120.533	47.2994	EG
Rv0546c	52.4461	0	0	68.0831	120.529	47.298	NEG
Rv2093c	56.6854	0	0	63.8204	120.506	47.2888	EG
Rv3083	54.5432	0	0	65.9517	120.495	47.2846	NEG
Rv0222	54.5399	0	0	65.9517	120.492	47.2833	NEG
Rv3625c	60.9128	0	0	59.571	120.484	47.2802	EG
Rv1559	55.5276	0	3.24173	61.7024	120.472	47.2755	EG
Rv1862	56.6484	0	0	63.8204	120.469	47.2743	NEG
Rv0356c	52.3778	0	0	68.0831	120.461	47.2712	NEG
Rv1422	56.6296	0	0	63.8204	120.45	47.2669	NEG
Rv1021	41.8683	0	18.993	59.571	120.432	47.26	NEG
Rv3712	54.4707	0	0	65.9517	120.422	47.2561	EG
Rv3504	58.7067	0	0	61.7024	120.409	47.2509	NEG
Rv1200	60.812	0	0	59.571	120.383	47.2406	NEG
Rv0883c	54.4239	0	0	65.9517	120.376	47.2378	EG
Rv0909	60.7859	0	0	59.571	120.357	47.2304	NEG
Rv3692	54.3974	0	0	65.9517	120.349	47.2274	NEG
Rv3089	54.3922	0	0	65.9517	120.344	47.2253	NEG
Rv1465	52.2567	0	0	68.0831	120.34	47.2237	EG
Rv1683	52.256	0	0	68.0831	120.339	47.2234	EG
Rv2170	52.2312	0	0	68.0831	120.314	47.2137	NEG
Rv2224c	56.4895	0	0	63.8204	120.31	47.212	NEG
Rv2831	56.485	0	0	63.8204	120.305	47.2102	NEG
Rv1684	56.4768	0	0	63.8204	120.297	47.207	NEG
Rv0693	58.5826	0	0	61.7024	120.285	47.2022	growth_on_cholesterol
Rv3223c	57.7455	0	0.800787	61.7024	120.249	47.188	NEG
Rv0149	58.544	0	0	61.7024	120.246	47.187	NEG
Rv2145c	58.5429	0	0	61.7024	120.245	47.1866	EG
Rv0937c	60.6195	0	0	59.571	120.19	47.1651	NEG
Rv0322	60.6166	0	0	59.571	120.188	47.164	NEG
Rv1320c	54.2349	0	0	65.9517	120.187	47.1636	NEG
Rv2694c	58.4673	0	0	61.7024	120.17	47.1569	NEG
Rv3485c	60.5936	0	0	59.571	120.165	47.1549	NEG
Rv0769	47.7794	0	0.0381103	72.3324	120.15	47.1492	NEG
Rv3759c	62.6906	0	0	57.4397	120.13	47.1415	NEG
Rv3167c	58.4249	0	0	61.7024	120.127	47.1403	NEG
Rv1229c	56.2868	0	0	63.8204	120.107	47.1324	EG
Rv0337c	55.1416	0	1.13672	63.8204	120.099	47.1291	EG
Rv0303	51.996	0	0	68.0831	120.079	47.1214	NEG
Rv0523c	58.3651	0	0	61.7024	120.067	47.1168	NEG
Rv0439c	51.9689	0	0	68.0831	120.052	47.1107	NEG
Rv2321c	54.097	0	0	65.9517	120.049	47.1095	NEG
Rv2398c	58.3134	0	0	61.7024	120.016	47.0965	EG
Rv0495c	58.2856	0	0	61.7024	119.988	47.0856	growth_on_cholesterol
Rv0507	49.7689	0	0	70.2145	119.983	47.0838	EG
Rv3888c	54.0271	0	0	65.9517	119.979	47.082	EG
Rv0464c	54.0002	0	0	65.9517	119.952	47.0715	NEG
Rv0270	53.9905	0	0	65.9517	119.942	47.0677	NEG
Rv3752c	53.9856	0	0	65.9517	119.937	47.0657	EG
Rv0199	56.1136	0	0	63.8204	119.934	47.0645	NEG
Rv1476	53.9636	0	0	65.9517	119.915	47.0571	EG
Rv3545c	59.9895	0	0.34017	59.571	119.901	47.0514	growth_on_cholesterol
Rv0402c	49.6764	0	0	70.2145	119.891	47.0476	NEG
Rv1310	63.9392	55.9076	0	0	119.847	47.0302	EG
Rv1909c	56.0218	0	0	63.8204	119.842	47.0284	EG
Rv0251c	58.1245	0	0	61.7024	119.827	47.0224	NEG
Rv3145	58.9782	1.26921	0.000940995	59.571	119.819	47.0195	NEG
Rv1895	51.7163	0	0	68.0831	119.799	47.0116	NEG
Rv1610	53.8244	0	0	65.9517	119.776	47.0025	EG
Rv2903c	55.9211	0	0	63.8204	119.742	46.9889	EG
Rv3790	51.6539	0	0	68.0831	119.737	46.9871	EG
Rv0196	60.1571	0	0	59.571	119.728	46.9837	NEG
Rv1095	53.776	0	0	65.9517	119.728	46.9835	NEG
Rv2149c	58.0156	0	0	61.7024	119.718	46.9797	NEG
Rv0074	68.6555	0	0	51.059	119.714	46.9783	NEG
Rv0466	55.8904	0	0	63.8204	119.711	46.9769	NEG
Rv3720	53.7523	0	0	65.9517	119.704	46.9742	EG
Rv3034c	53.7515	0	0	65.9517	119.703	46.9739	EG
Rv3363c	62.2238	0	0	57.4397	119.663	46.9583	NEG
Rv1644	53.7009	0	0	65.9517	119.653	46.954	NEG
Rv3883c	51.5666	0	0	68.0831	119.65	46.9529	NEG
Rv2512c	66.4497	0	0	53.1903	119.64	46.9491	NEG
Rv1859	60.0529	0	0	59.571	119.624	46.9427	NEG
Rv1308	63.7113	55.9076	0	0	119.619	46.9408	EG
Rv2333c	60.0282	0	0	59.571	119.599	46.9331	NEG
Rv0545c	61.1599	0.999534	0	57.4397	119.599	46.933	NEG
Rv2781c	57.8845	0	0	61.7024	119.587	46.9282	NEG
Rv1882c	51.5028	0	0	68.0831	119.586	46.9279	NEG
Rv2731	57.8817	0	0	61.7024	119.584	46.9271	NEG
Rv0800	66.3923	0	0	53.1903	119.583	46.9266	NEG
Rv3501c	51.474	0	0	68.0831	119.557	46.9165	growth_on_cholesterol
Rv3489	59.9738	0	0	59.571	119.545	46.9117	NEG
Rv3220c	53.5604	0	0	65.9517	119.512	46.8989	NEG
Rv0404	49.2733	0	0	70.2145	119.488	46.8894	EG
Rv0554	53.5155	0	0	65.9517	119.467	46.8813	EG
Rv2586c	55.6352	0	0	63.8204	119.456	46.8767	EG
Rv3685c	59.8723	0	0	59.571	119.443	46.8719	NEG
Rv2522c	55.617	0	0	63.8204	119.437	46.8696	NEG
Rv2590	57.7257	0	0	61.7024	119.428	46.8659	NEG
Rv1865c	51.3329	0	0	68.0831	119.416	46.8612	NEG
Rv1300	57.7103	0	0	61.7024	119.413	46.8599	EG
Rv2780	53.0406	0	0.399923	65.9517	119.392	46.8518	NEG
Rv1309	63.482	55.9076	0	0	119.39	46.8508	EG
Rv1210	51.2927	0	0	68.0831	119.376	46.8454	NEG
Rv3561	51.286	0	0	68.0831	119.369	46.8428	growth_on_cholesterol
Rv1687c	47.0308	0	0	72.3324	119.363	46.8405	NEG
Rv1487	57.6576	0	0	61.7024	119.36	46.8392	NEG
Rv3336c	57.614	0	0	61.7024	119.316	46.8221	EG
Rv3023c	66.1243	0	0	53.1903	119.315	46.8214	NEG
Rv3548c	53.3476	0	0	65.9517	119.299	46.8154	growth_on_cholesterol
Rv0590	51.1858	0	0	68.0831	119.269	46.8035	NEG
Rv3563	57.5614	0	0	61.7024	119.264	46.8014	growth_on_cholesterol
Rv2676c	53.2515	0	0	65.9517	119.203	46.7777	EG
Rv3040c	57.4915	0	0	61.7024	119.194	46.774	NEG
Rv1537	59.6038	0	0	59.571	119.175	46.7665	NEG
Rv2125	51.0897	0	0	68.0831	119.173	46.7657	NEG
Rv1174c	63.8158	0	0	55.3083	119.124	46.7466	NEG
Rv2414c	63.8059	0	0	55.3083	119.114	46.7427	EG
Rv3556c	52.7515	0	0.399923	65.9517	119.103	46.7384	NEG
Rv2258c	57.3968	0	0	61.7024	119.099	46.7369	NEG
Rv0006	55.2742	0	0	63.8204	119.095	46.735	EG
Rv0327c	59.5023	0	0	59.571	119.073	46.7267	EG
Rv1819c	50.9884	0	0	68.0831	119.072	46.726	NEG
Rv1140	63.7602	0	0	55.3083	119.068	46.7248	NEG
Rv3169	57.3081	0	0	61.7024	119.011	46.7021	NEG
Rv1244	50.9191	0	0	68.0831	119.002	46.6988	NEG
Rv0865	50.9164	0	0	68.0831	119	46.6978	NEG
Rv1815	59.3842	0	0	59.571	118.955	46.6804	NEG
Rv1540	52.9923	0	0	65.9517	118.944	46.6759	EG
Rv0245	50.8433	0	0	68.0831	118.926	46.669	NEG
Rv2278	61.4615	0	0	57.4397	118.901	46.6592	NEG
Rv3107c	57.1806	0	0	61.7024	118.883	46.652	NEG
Rv0926c	55.058	0	0	63.8204	118.878	46.6502	NEG
Rv1447c	59.3028	0	0	59.571	118.874	46.6484	NEG
Rv2190c	65.6823	0	0	53.1903	118.873	46.6479	EG
Rv3394c	57.1513	0	0	61.7024	118.854	46.6405	NEG
Rv1007c	56.4118	0	0.720802	61.7024	118.835	46.6332	EG
Rv3640c	65.6371	0	0	53.1903	118.827	46.6302	NEG
Rv2576c	65.6258	0	0	53.1903	118.816	46.6258	NEG
Rv1664	44.3384	0	0	74.4638	118.802	46.6203	NEG
Rv1047	65.6115	0	0	53.1903	118.802	46.6201	NEG
Rv3259	52.8429	0	0	65.9517	118.795	46.6173	NEG
Rv3447c	52.8098	0	0	65.9517	118.762	46.6043	NEG
Rv2148c	57.0136	0	0	61.7024	118.716	46.5865	NEG
Rv2916c	52.6042	0	4.40292	61.7024	118.71	46.5839	EG
Rv1632c	56.9972	0	0	61.7024	118.7	46.58	NEG
Rv3027c	59.0831	0	0	59.571	118.654	46.5622	NEG
Rv3284	59.0734	0	0	59.571	118.644	46.5584	EG
Rv0249c	56.9005	0	0	61.7024	118.603	46.5421	EG
Rv3547	59.0248	0	0	59.571	118.596	46.5393	NEG
Rv3684	59.0203	0	0	59.571	118.591	46.5376	NEG
Rv3202c	56.8875	0	0	61.7024	118.59	46.537	NEG
Rv0902c	56.8845	0	0	61.7024	118.587	46.5358	EG
Rv1875	56.8693	0	0	61.7024	118.572	46.5299	NEG
Rv2795c	50.4844	0	0	68.0831	118.568	46.5282	NEG
Rv1263	56.7749	0	0	61.7024	118.477	46.4928	NEG
Rv1199c	65.2798	0	0	53.1903	118.47	46.49	NEG
Rv3150	57.6271	1.26921	0	59.571	118.467	46.4889	EG
Rv3495c	52.4929	0	0	65.9517	118.445	46.48	growth_on_cholesterol
Rv1142c	56.7258	0	0	61.7024	118.428	46.4735	NEG
Rv3026c	60.9696	0	0	57.4397	118.409	46.4661	NEG
Rv0986	46.0445	0	0	72.3324	118.377	46.4534	EG
Rv3502c	56.6671	0	0	61.7024	118.37	46.4505	growth_on_cholesterol
Rv2994	60.9168	0	0	57.4397	118.356	46.4454	NEG
Rv1497	50.2668	0	0	68.0831	118.35	46.4428	NEG
Rv0940c	56.6463	0	0	61.7024	118.349	46.4423	NEG
Rv1470	52.3861	0	0	65.9517	118.338	46.4381	NEG
Rv1538c	51.4391	0	5.1957	61.7024	118.337	46.4378	EG
Rv3360	54.4699	0	0	63.8204	118.29	46.4194	NEG
Rv1923	54.458	0	0	63.8204	118.278	46.4148	NEG
Rv1984c	54.4554	0	0	63.8204	118.276	46.4137	NEG
Rv0254c	56.568	0	0.00282299	61.7024	118.273	46.4127	NEG
Rv2704	60.8108	0	0	57.4397	118.25	46.4038	NEG
Rv0418	56.5424	0	0	61.7024	118.245	46.4016	NEG
Rv1543	56.5287	0	0	61.7024	118.231	46.3962	NEG
Rv1428c	54.3977	0	0	63.8204	118.218	46.3911	growth_on_cholesterol
Rv1697	50.1162	0	0	68.0831	118.199	46.3837	EG
Rv0077c	60.7484	0	0	57.4397	118.188	46.3793	NEG
Rv3623	58.6123	0	0	59.571	118.183	46.3774	NEG
Rv3651	58.6106	0	0	59.571	118.182	46.3768	NEG
Rv1998c	64.9908	0	0	53.1903	118.181	46.3766	NEG
Rv3713	50.0785	0	0	68.0831	118.162	46.3689	EG
Rv3142c	67.0686	0	0	51.059	118.128	46.3556	NEG
Rv0760c	56.411	0	0	61.7024	118.113	46.35	NEG
Rv1773c	56.4076	0	0	61.7024	118.11	46.3487	NEG
Rv3115	64.9016	0	0	53.1903	118.092	46.3416	NEG
Rv1457c	47.8767	0	0	70.2145	118.091	46.3413	EG
Rv3780	58.5171	0	0	59.571	118.088	46.3401	EG
Rv1472	54.2574	0	0	63.8204	118.078	46.3361	NEG
Rv3249c	58.5036	0	0	59.571	118.075	46.3348	EG
Rv0185	49.966	0	0	68.0831	118.049	46.3248	NEG
Rv0238	49.9547	0	0	68.0831	118.038	46.3203	NEG
Rv2257c	52.0745	0	0	65.9517	118.026	46.3158	NEG
Rv1062	62.7128	0	0	55.3083	118.021	46.3138	NEG
Rv0263c	52.0359	0	0	65.9517	117.988	46.3007	NEG
Rv1912c	49.8905	0	0	68.0831	117.974	46.2952	NEG
Rv0120c	62.6281	0	0	55.3083	117.936	46.2805	NEG
Rv2642	64.7152	0	0	53.1903	117.906	46.2684	NEG
Rv3783	51.934	0	0	65.9517	117.886	46.2607	EG
Rv2339	47.6681	0	0	70.2145	117.883	46.2595	EG
Rv0552	60.4421	0	0	57.4397	117.882	46.2591	EG
Rv1869c	51.9044	0	0	65.9517	117.856	46.2491	NEG
Rv0432	56.1418	0	0	61.7024	117.844	46.2444	NEG
Rv1402	56.1375	0	0	61.7024	117.84	46.2427	EG
Rv0504c	58.2583	0	0	59.571	117.829	46.2385	EG
Rv2864c	51.8746	0	0	65.9517	117.826	46.2374	NEG
Rv1270c	56.105	0	0	61.7024	117.807	46.2299	NEG
Rv2455c	56.073	0	0	61.7024	117.775	46.2174	EG
Rv3603c	49.6832	0	0	68.0831	117.766	46.2138	EG
Rv1445c	56.0588	0	0	61.7024	117.761	46.2118	NEG
Rv3570c	56.0204	0	0	61.7024	117.723	46.1967	growth_on_cholesterol
Rv0542c	49.6295	0	0.000940995	68.0831	117.714	46.1931	EG
Rv2322c	53.5451	0	0.344875	63.8204	117.71	46.1918	NEG
Rv0559c	62.4001	0	0	55.3083	117.708	46.1911	NEG
Rv1284	58.118	0	0	59.571	117.689	46.1835	EG
Rv1798	49.5926	0	0	68.0831	117.676	46.1783	growth_on_cholesterol
Rv1096	66.5966	0	0	51.059	117.656	46.1704	EG
Rv0007	55.9482	0	0	61.7024	117.651	46.1684	NEG
Rv0798c	62.3413	0	0	55.3083	117.65	46.168	EG
Rv3574	57.6413	0	0.417331	59.571	117.63	46.1602	NEG
Rv3513c	53.8086	0	0	63.8204	117.629	46.1599	NEG
Rv1527c	51.6622	0	0	65.9517	117.614	46.154	NEG
Rv0489	55.2717	44.0924	18.2497	0	117.614	46.1539	EG
Rv0364	53.7769	0	0	63.8204	117.597	46.1475	EG
Rv0490	58.0231	0	0	59.571	117.594	46.1462	NEG
Rv0134	60.1446	0	0	57.4397	117.584	46.1424	NEG
Rv0225	49.4929	0	0	68.0831	117.576	46.1391	EG
Rv2354	60.1274	0	0	57.4397	117.567	46.1356	NEG
Rv1382	57.9822	0	0	59.571	117.553	46.1302	EG
Rv2724c	53.7136	0	0	63.8204	117.534	46.1227	NEG
Rv3301c	53.7123	0	0	63.8204	117.533	46.1221	NEG
Rv1183	53.7008	0	0	63.8204	117.521	46.1176	growth_on_cholesterol
Rv2418c	55.8018	0	0	61.7024	117.504	46.111	EG
Rv3104c	55.7945	0	0	61.7024	117.497	46.1081	NEG
Rv3207c	51.5357	0	0	65.9517	117.487	46.1044	NEG
Rv0221	55.7802	0	0	61.7024	117.483	46.1025	NEG
Rv0548c	51.5288	0	0	65.9517	117.48	46.1016	EG
Rv3840	49.386	0	0	68.0831	117.469	46.0972	NEG
Rv2069	62.1599	0	0	55.3083	117.468	46.0968	NEG
Rv2862c	62.1407	0	0	55.3083	117.449	46.0893	NEG
Rv1928c	42.9683	0	0	74.4638	117.432	46.0826	NEG
Rv0530	57.8428	0	0	59.571	117.414	46.0755	NEG
Rv0080	62.1007	0	0	55.3083	117.409	46.0736	NEG
Rv2135c	49.3173	0	0	68.0831	117.4	46.0702	NEG
Rv1565c	51.4429	0	0	65.9517	117.395	46.068	EG
Rv3474	59.9521	0	0	57.4397	117.392	46.0668	NEG
Rv3717	49.2897	0	0	68.0831	117.373	46.0594	NEG
Rv0103c	53.5521	0	0	63.8204	117.373	46.0593	NEG
Rv2375	59.9232	0	0	57.4397	117.363	46.0555	NEG
Rv0217c	55.6468	0	0	61.7024	117.349	46.0501	NEG
Rv3661	53.5149	0	0	63.8204	117.335	46.0447	NEG
Rv0261c	49.2431	0	0	68.0831	117.326	46.0411	NEG
Rv0687	47.1062	0	0	70.2145	117.321	46.0389	NEG
Rv1971	51.3612	0	0	65.9517	117.313	46.0359	NEG
Rv3610c	53.4844	0	0	63.8204	117.305	46.0327	EG
Rv3049c	55.5926	0	0	61.7024	117.295	46.0288	NEG
Rv0565c	51.3159	0	0	65.9517	117.268	46.0181	NEG
Rv3325	59.8243	0	0	57.4397	117.264	46.0167	NEG
Rv3127	55.5439	0	0	61.7024	117.246	46.0097	EG
Rv0474	53.4109	0	0	63.8204	117.231	46.0038	NEG
Rv2276	59.7823	0	0	57.4397	117.222	46.0002	NEG
Rv1473	49.1236	0	0	68.0831	117.207	45.9942	NEG
Rv0539	46.9805	0	0	70.2145	117.195	45.9896	NEG
Rv2105	59.7503	0	0	57.4397	117.19	45.9876	NEG
Rv0775	55.4642	0	0	61.7024	117.167	45.9785	NEG
Rv0140	55.4621	0	0	61.7024	117.165	45.9777	NEG
Rv0516c	59.7085	0	0	57.4397	117.148	45.9712	NEG
Rv0406c	42.6457	0	0	74.4638	117.11	45.9561	NEG
Rv3519	59.6679	0	0	57.4397	117.108	45.9553	NEG
Rv2470	53.2796	0	0	63.8204	117.1	45.9523	NEG
Rv1777	53.2497	0	0	63.8204	117.07	45.9406	NEG
Rv2226	57.4652	0	0	59.571	117.036	45.9273	NEG
Rv0906	57.4616	0	0	59.571	117.033	45.9259	NEG
Rv2859c	57.4573	0	0	59.571	117.028	45.9242	NEG
Rv0272c	55.3255	0	0	61.7024	117.028	45.9241	NEG
Rv3256c	51.0714	0	0	65.9517	117.023	45.9221	NEG
Rv2366c	59.5651	0	0	57.4397	117.005	45.915	NEG
Rv3646c	54.5518	0	0.73774	61.7024	116.992	45.9099	EG
Rv1251c	51.0321	0	0	65.9517	116.984	45.9067	NEG
Rv3245c	57.4044	0	0	59.571	116.975	45.9035	EG
Rv3290c	61.6575	0	0	55.3083	116.966	45.8997	NEG
Rv3668c	51.0121	0	0	65.9517	116.964	45.8989	NEG
Rv1025	50.981	0	0	65.9517	116.933	45.8867	EG
Rv0525	48.8467	0	0	68.0831	116.93	45.8856	EG
Rv0473	55.2064	0	0	61.7024	116.909	45.8773	NEG
Rv1234	59.466	0	0	57.4397	116.906	45.8761	NEG
Rv0557	59.4382	0	0	57.4397	116.878	45.8652	EG
Rv2695	48.7925	0	0	68.0831	116.876	45.8643	NEG
Rv2815c	59.4174	0	0	57.4397	116.857	45.857	NEG
Rv2475c	57.2813	0	0	59.571	116.852	45.8551	NEG
Rv0999	55.1488	0	0	61.7024	116.851	45.8547	NEG
Rv0956	48.7472	0	0	68.0831	116.83	45.8465	EG
Rv1763	59.3826	0	0	57.4397	116.822	45.8434	NEG
Rv1857	57.2051	0	0	59.571	116.776	45.8252	NEG
Rv0650	54.3873	0	4.91717	57.4397	116.744	45.8127	NEG
Rv2131c	55.0356	0	0	61.7024	116.738	45.8103	EG
Rv1217c	65.6623	0	0	51.059	116.721	45.8037	NEG
Rv1464	50.7553	0	0	65.9517	116.707	45.7981	EG
Rv3318	50.7352	0	0	65.9517	116.687	45.7902	NEG
Rv3381c	59.2411	0	0	57.4397	116.681	45.7878	NEG
Rv3233c	57.1043	0	0	59.571	116.675	45.7857	NEG
Rv1547	54.9655	0	0	61.7024	116.668	45.7828	EG
Rv2173	54.9517	0	0	61.7024	116.654	45.7774	NEG
Rv0332	59.1928	0	0	57.4397	116.632	45.7689	NEG
Rv0161	48.5421	0	0	68.0831	116.625	45.766	NEG
Rv3242c	54.9139	0	0	61.7024	116.616	45.7625	NEG
Rv2168c	59.1633	0	0	57.4397	116.603	45.7573	NEG
Rv1160	54.8985	0	0	61.7024	116.601	45.7565	NEG
Rv0220	59.1516	0	0	57.4397	116.591	45.7527	NEG
Rv1104	45.9505	0	6.80669	63.8204	116.578	45.7473	NEG
Rv1477	54.8694	0	0	61.7024	116.572	45.7451	EG
Rv1459c	48.4841	0	0	68.0831	116.567	45.7432	EG
Rv1432	54.8632	0	0	61.7024	116.566	45.7426	EG
Rv2776c	54.8486	0	0	61.7024	116.551	45.7369	NEG
Rv0459	54.8484	0	0	61.7024	116.551	45.7368	NEG
Rv0758	56.9721	0	0	59.571	116.543	45.7338	NEG
Rv1702c	52.6948	0	0	63.8204	116.515	45.7229	NEG
Rv0974c	46.2887	0	0	70.2145	116.503	45.7181	NEG
Rv0416	48.4147	0	0	68.0831	116.498	45.716	EG
Rv3101c	54.7824	0	0	61.7024	116.485	45.7109	EG
Rv3665c	48.3978	0	0	68.0831	116.481	45.7094	EG
Rv3417c	65.4205	0	0	51.059	116.479	45.7088	EG
Rv0223c	48.3748	0	0	68.0831	116.458	45.7004	NEG
Rv2716	61.1474	0	0	55.3083	116.456	45.6995	NEG
Rv0260c	54.7147	0	0.00705746	61.7024	116.424	45.6871	EG
Rv1491c	56.8332	0	0	59.571	116.404	45.6793	NEG
Rv0519c	54.6726	0	0	61.7024	116.375	45.6678	NEG
Rv0201c	52.5503	0	0	63.8204	116.371	45.6661	NEG
Rv1255c	63.1563	0	0	53.1903	116.347	45.6567	NEG
Rv1427c	50.3908	0	0	65.9517	116.343	45.6551	NEG
Rv1232c	56.7345	0	0	59.571	116.306	45.6406	EG
Rv0051	46.0813	0	0	70.2145	116.296	45.6367	NEG
Rv2071c	54.5636	0	0	61.7024	116.266	45.625	NEG
Rv1825	56.6905	0	0	59.571	116.261	45.6233	NEG
Rv3383c	60.9503	0	0	55.3083	116.259	45.6222	NEG
Rv2688c	46.0325	0	0	70.2145	116.247	45.6176	NEG
Rv1262c	52.4166	0	0	63.8204	116.237	45.6137	NEG
Rv1529	46.0151	0	0	70.2145	116.23	45.6108	NEG
Rv3527	56.6387	0	0	59.571	116.21	45.603	NEG
Rv1781c	60.4816	0	0.398041	55.3083	116.188	45.5944	NEG
Rv3373	50.2349	0	0	65.9517	116.187	45.5939	NEG
Rv3036c	54.4567	0	0	61.7024	116.159	45.5831	NEG
Rv1867	54.4344	0	0	61.7024	116.137	45.5744	NEG
Rv1219c	56.5612	0	0	59.571	116.132	45.5726	NEG
Rv1084	60.7982	0	0	55.3083	116.106	45.5625	growth_on_cholesterol
Rv1273c	50.1309	0	0	65.9517	116.083	45.5531	NEG
Rv3375	54.3757	0	0	61.7024	116.078	45.5513	NEG
Rv3895c	47.9844	0	0	68.0831	116.067	45.5471	NEG
Rv3035	50.0723	0	0	65.9517	116.024	45.5301	EG
Rv2320c	56.424	0	0	59.571	115.995	45.5187	NEG
Rv1408	50.8431	2.67585	0.73774	61.7024	115.959	45.5046	EG
Rv3215	50.0009	0	0.000940995	65.9517	115.954	45.5024	EG
Rv3295	60.629	0	0	55.3083	115.937	45.4961	NEG
Rv3086	49.9849	0	0	65.9517	115.937	45.4958	NEG
Rv2480c	58.4661	0	0	57.4397	115.906	45.4837	NEG
Rv0131c	54.1992	0	0	61.7024	115.902	45.4821	NEG
Rv1533	54.1763	0	0	61.7024	115.879	45.4731	NEG
Rv1785c	49.9175	0	0	65.9517	115.869	45.4693	NEG
Rv0927c	47.783	0	0	68.0831	115.866	45.4681	NEG
Rv2189c	58.4259	0	0	57.4397	115.866	45.4679	NEG
Rv2966c	49.8902	0	0	65.9517	115.842	45.4587	NEG
Rv3004	58.3795	0	0	57.4397	115.819	45.4497	NEG
Rv3329	51.9401	0	0	63.8204	115.76	45.4267	NEG
Rv0292	54.0219	0	0	61.7024	115.724	45.4125	EG
Rv0786c	56.1441	0	0	59.571	115.715	45.4089	NEG
Rv2028c	64.6543	0	0	51.059	115.713	45.4081	NEG
Rv2426c	54.0101	0	0	61.7024	115.713	45.4079	NEG
Rv2454c	54.0071	0	0	61.7024	115.709	45.4067	EG
Rv3178	56.1229	0	0	59.571	115.694	45.4006	NEG
Rv3414c	60.313	0	0	55.3083	115.621	45.3721	NEG
Rv1360	56.0299	0	0	59.571	115.601	45.3641	NEG
Rv2621c	60.2516	0	0	55.3083	115.56	45.348	NEG
Rv0485	55.9681	0	0	59.571	115.539	45.3398	growth_on_cholesterol
Rv1154c	55.9663	0	0	59.571	115.537	45.3391	NEG
Rv0385	53.8139	0	0	61.7024	115.516	45.3309	NEG
Rv1462	53.8126	0	0	61.7024	115.515	45.3303	EG
Rv1757c	58.0519	0	0	57.4397	115.492	45.3212	NEG
Rv1008	49.4973	0	0	65.9517	115.449	45.3045	NEG
Rv3690	53.7463	0	0	61.7024	115.449	45.3043	NEG
Rv3624c	53.2751	0	0.469086	61.7024	115.447	45.3035	EG
Rv1073	51.6061	0	0	63.8204	115.426	45.2956	NEG
Rv0187	60.1073	0	0	55.3083	115.416	45.2914	NEG
Rv1522c	55.823	0	0	59.571	115.394	45.2829	EG
Rv1129c	53.006	0	0.676575	61.7024	115.385	45.2793	growth_on_cholesterol
Rv2140c	51.5644	0	0	63.8204	115.385	45.2793	NEG
Rv0852	46.3585	0	13.7004	55.3083	115.367	45.2723	NEG
Rv1996	57.9182	0	0	57.4397	115.358	45.2687	NEG
Rv0695	53.6514	0	0	61.7024	115.354	45.2671	growth_on_cholesterol
Rv0870c	60.0411	0	0	55.3083	115.349	45.2654	NEG
Rv1841c	55.7714	0	0	59.571	115.342	45.2626	NEG
Rv1558	55.76	0	0	59.571	115.331	45.2581	NEG
Rv0688	51.4853	0	0	63.8204	115.306	45.2482	NEG
Rv0795	57.8374	0	0	57.4397	115.277	45.237	NEG
Rv1609	55.7051	0	0	59.571	115.276	45.2366	EG
Rv1070c	49.316	0	0	65.9517	115.268	45.2333	NEG
Rv2967c	53.56	0	0	61.7024	115.262	45.2312	EG
Rv2888c	53.5576	0	0	61.7024	115.26	45.2303	NEG
Rv2739c	47.169	0	0	68.0831	115.252	45.2272	EG
Rv2567	51.407	0	0	63.8204	115.227	45.2175	EG
Rv0282	49.2704	0	0	65.9517	115.222	45.2154	EG
Rv2007c	59.9002	0	0	55.3083	115.209	45.2101	NEG
Rv2670c	55.6344	0	0	59.571	115.205	45.2088	NEG
Rv3711c	53.4783	0	0	61.7024	115.181	45.1992	NEG
Rv2616	57.7251	0	0	57.4397	115.165	45.1929	NEG
Rv2648	57.7188	0	0	57.4397	115.158	45.1904	NEG
Rv2372c	51.3259	0	0	63.8204	115.146	45.1857	NEG
Rv0048c	53.4357	0	0	61.7024	115.138	45.1824	NEG
Rv3216	57.6959	0	0	57.4397	115.136	45.1814	NEG
Rv0631c	51.3113	0	0	63.8204	115.132	45.1799	NEG
Rv3730c	53.3961	0	0	61.7024	115.098	45.1669	NEG
Rv0886	51.2768	0	0	63.8204	115.097	45.1664	NEG
Rv1399c	53.3778	0	0	61.7024	115.08	45.1597	NEG
Rv3158	56.3699	1.26921	0	57.4397	115.079	45.1592	NEG
Rv3705c	49.078	0	0	65.9517	115.03	45.1399	NEG
Rv1698	55.455	0	0	59.571	115.026	45.1385	NEG
Rv3529c	53.3148	0	0	61.7024	115.017	45.135	NEG
Rv2236c	55.4259	0	0.00376398	59.571	115.001	45.1285	NEG
Rv2497c	57.5071	0	0	57.4397	114.947	45.1074	NEG
Rv3149	54.0631	1.26921	0	59.571	114.903	45.0903	NEG
Rv2428	57.4154	0	0	57.4397	114.855	45.0714	NEG
Rv1758	51.0336	0	0	63.8204	114.854	45.071	NEG
Rv0586	57.4023	0	0	57.4397	114.842	45.0662	NEG
Rv2186c	46.7571	0	0	68.0831	114.84	45.0655	EG
Rv2050	55.2454	0	0	59.571	114.816	45.0562	EG
Rv2867c	53.0613	0	0	61.7024	114.764	45.0355	NEG
Rv2790c	53.0444	0	0.0112919	61.7024	114.758	45.0333	NEG
Rv1370c	57.2752	0	0	57.4397	114.715	45.0164	NEG
Rv2181	52.9938	0	0	61.7024	114.696	45.009	NEG
Rv3371	59.3822	0	0	55.3083	114.69	45.0068	NEG
Rv3231c	52.987	0	0	61.7024	114.689	45.0064	NEG
Rv1206	52.9791	0	0	61.7024	114.681	45.0033	NEG
Rv2360c	57.2399	0	0	57.4397	114.68	45.0025	NEG
Rv3839	52.9444	0	0	61.7024	114.647	44.9897	NEG
Rv2313c	63.577	0	0	51.059	114.636	44.9854	NEG
Rv3544c	52.9063	0	0	61.7024	114.609	44.9747	growth_on_cholesterol
Rv3909	52.9032	0	0	61.7024	114.606	44.9735	EG
Rv0838	61.4152	0	0	53.1903	114.605	44.9734	NEG
Rv0696	55.0304	0	0	59.571	114.601	44.9718	growth_on_cholesterol
Rv0686	52.8927	0	0	61.7024	114.595	44.9693	NEG
Rv2680	46.4932	0	0	68.0831	114.576	44.962	NEG
Rv1069c	52.8599	0	0	61.7024	114.562	44.9565	NEG
Rv3297	54.9828	0	0	59.571	114.554	44.9532	NEG
Rv0826	52.8277	0	0	61.7024	114.53	44.9439	NEG
Rv3585	57.0787	0	0	57.4397	114.518	44.9393	NEG
Rv2448c	52.8124	0	0	61.7024	114.515	44.9379	EG
Rv0561c	48.5373	0	0	65.9517	114.489	44.9277	NEG
Rv2970c	52.7804	0	0	61.7024	114.483	44.9253	NEG
Rv1343c	50.6616	0	0	63.8204	114.482	44.925	EG
Rv3577	57.0396	0	0	57.4397	114.479	44.9239	NEG
Rv0518	54.8913	0	0	59.571	114.462	44.9173	NEG
Rv0484c	44.2364	0	0	70.2145	114.451	44.9128	NEG
Rv0767c	54.8507	0	0	59.571	114.422	44.9013	NEG
Rv2235	48.4699	0	0	65.9517	114.422	44.9013	EG
Rv0130	54.8485	0	0	59.571	114.42	44.9005	NEG
Rv1876	59.0991	0	0	55.3083	114.407	44.8957	NEG
Rv0594	48.4301	0	0	65.9517	114.382	44.8857	NEG
Rv0680c	54.7697	0	0	59.571	114.341	44.8695	NEG
Rv0427c	52.5784	0	0	61.7024	114.281	44.846	NEG
Rv2251	52.5774	0	0	61.7024	114.28	44.8456	EG
Rv2358	56.8237	0	0	57.4397	114.263	44.8392	NEG
Rv2713	50.437	0	0	63.8204	114.257	44.8368	NEG
Rv3781	46.1737	0	0	68.0831	114.257	44.8366	EG
Rv3168	52.5399	0	0	61.7024	114.242	44.8309	NEG
Rv2263	46.1517	0	0	68.0831	114.235	44.828	NEG
Rv3226c	48.28	0	0	65.9517	114.232	44.8268	NEG
Rv0568	54.6565	0	0	59.571	114.228	44.8251	NEG
Rv1916	54.6556	0	0	59.571	114.227	44.8248	NEG
Rv0885	48.2724	0	0	65.9517	114.224	44.8238	NEG
Rv1407	52.5199	0	0	61.7024	114.222	44.8231	NEG
Rv3500c	46.1086	0	0	68.0831	114.192	44.8111	growth_on_cholesterol
Rv3130c	52.4732	0	0	61.7024	114.176	44.8047	NEG
Rv0306	52.4714	0	0	61.7024	114.174	44.804	NEG
Rv2092c	52.4681	0	0	61.7024	114.17	44.8027	NEG
Rv2486	48.2153	0	0	65.9517	114.167	44.8014	NEG
Rv3131	52.4641	0	0	61.7024	114.167	44.8012	EG
Rv3184	56.7207	0	0	57.4397	114.16	44.7988	NEG
Rv0973c	50.3308	0	0	63.8204	114.151	44.7952	EG
Rv2266	52.4202	0	0	61.7024	114.123	44.784	NEG
Rv2074	63.049	0	0	51.059	114.108	44.7782	NEG
Rv3704c	55.9121	0	0.73774	57.4397	114.09	44.771	NEG
Rv1647	48.1249	0	0	65.9517	114.077	44.7659	NEG
Rv3731	52.3649	0	0	61.7024	114.067	44.7622	NEG
Rv3764c	54.4907	0	0	59.571	114.062	44.76	EG
Rv1184c	52.3559	0	0	61.7024	114.058	44.7587	NEG
Rv1319c	48.1037	0	0	65.9517	114.055	44.7576	NEG
Rv2869c	50.2126	0	0	63.8204	114.033	44.7488	EG
Rv0663	52.3201	0	0	61.7024	114.023	44.7447	EG
Rv2309c	58.7039	0	0	55.3083	114.012	44.7406	NEG
Rv1668c	45.9252	0	0	68.0831	114.008	44.7391	NEG
Rv0138	52.2942	0	0	61.7024	113.997	44.7345	NEG
Rv0456c	52.2911	0	0	61.7024	113.993	44.7333	NEG
Rv2968c	43.7789	0	0	70.2145	113.993	44.7332	EG
Rv2399c	52.2782	0	0	61.7024	113.981	44.7282	EG
Rv3011c	50.1576	0	0	63.8204	113.978	44.7272	EG
Rv0881	54.4	0	0	59.571	113.971	44.7245	NEG
Rv0078	54.3871	0	0	59.571	113.958	44.7194	NEG
Rv0652	58.6403	0	0	55.3083	113.949	44.7157	EG
Rv0766c	43.7246	0	0	70.2145	113.939	44.7119	NEG
Rv0547c	52.1898	0	0	61.7024	113.892	44.6935	NEG
Rv3200c	52.1539	0	0	61.7024	113.856	44.6794	NEG
Rv3549c	41.4955	0	0	72.3324	113.828	44.6683	growth_on_cholesterol
Rv3689	56.3783	0	0	57.4397	113.818	44.6644	NEG
Rv0384c	52.1061	0	0	61.7024	113.808	44.6607	EG
Rv1136	49.9823	0	0	63.8204	113.803	44.6584	NEG
Rv1964	45.712	0	0	68.0831	113.795	44.6554	NEG
Rv0142	54.2137	0	0	59.571	113.785	44.6513	NEG
Rv1633	53.5144	0	0.683162	59.571	113.769	44.645	NEG
Rv3606c	52.0619	0	0	61.7024	113.764	44.6433	NEG
Rv0014c	52.0559	0	0	61.7024	113.758	44.641	EG
Rv0410c	52.0387	0	0	61.7024	113.741	44.6343	EG
Rv3311	56.2924	0	0	57.4397	113.732	44.6307	NEG
Rv0648	58.4116	0	0	55.3083	113.72	44.6259	NEG
Rv2464c	54.1477	0	0	59.571	113.719	44.6255	NEG
Rv3390	58.3901	0	0	55.3083	113.698	44.6175	NEG
Rv2747	45.6032	0	0	68.0831	113.686	44.6127	EG
Rv1903	49.8529	0	0	63.8204	113.673	44.6076	NEG
Rv1295	53.2844	0	0.73774	59.571	113.593	44.5762	EG
Rv3359	53.9944	0	0	59.571	113.565	44.5653	NEG
Rv3186	56.0651	0	0	57.4397	113.505	44.5415	NEG
Rv0110	62.436	0	0	51.059	113.495	44.5377	NEG
Rv1152	60.2992	0	0	53.1903	113.489	44.5355	NEG
Rv1123c	51.7776	0	0	61.7024	113.48	44.5318	NEG
Rv1469	49.6453	0	0	63.8204	113.466	44.5262	NEG
Rv0380c	47.5123	0	0	65.9517	113.464	44.5255	NEG
Rv2715	58.1482	0	0	55.3083	113.456	44.5225	NEG
Rv1714	51.7467	0	0	61.7024	113.449	44.5196	EG
Rv3630	53.8774	0	0	59.571	113.448	44.5194	NEG
Rv0037c	55.9891	0	0	57.4397	113.429	44.5117	NEG
Rv1173	53.8151	0	0	59.571	113.386	44.4949	EG
Rv2698	45.291	0	0	68.0831	113.374	44.4902	EG
Rv3572	53.734	0	0	59.571	113.305	44.4631	growth_on_cholesterol
Rv1444c	57.9861	0	0	55.3083	113.294	44.459	NEG
Rv1602	53.6559	0	0	59.571	113.227	44.4324	EG
Rv0179c	53.6497	0	0	59.571	113.221	44.43	NEG
Rv3054c	51.5108	0	0	61.7024	113.213	44.4271	NEG
Rv0897c	57.8815	0	0	55.3083	113.19	44.4179	NEG
Rv2247	42.9323	0	0	70.2145	113.147	44.401	EG
Rv1189	51.4346	0	0	61.7024	113.137	44.3972	NEG
Rv1235	53.5424	0	0	59.571	113.113	44.3879	NEG
Rv0389	50.5669	0	2.97119	59.571	113.109	44.3862	NEG
Rv3481c	55.6525	0	0	57.4397	113.092	44.3796	NEG
Rv2120c	57.7737	0	0	55.3083	113.082	44.3756	NEG
Rv0021c	51.3745	0	0	61.7024	113.077	44.3736	NEG
Rv2242	47.1159	0	0	65.9517	113.068	44.3699	EG
Rv1426c	55.6177	0	0	57.4397	113.057	44.3659	NEG
Rv0976c	53.4691	0	0	59.571	113.04	44.3592	NEG
Rv2800	51.3178	0	0	61.7024	113.02	44.3513	NEG
Rv3087	51.3012	0	0	61.7024	113.004	44.3448	NEG
Rv1249c	47.0299	0	0	65.9517	112.982	44.3362	NEG
Rv0419	53.3623	0	0	59.571	112.933	44.3172	NEG
Rv2252	51.2173	0	0	61.7024	112.92	44.3119	EG
Rv1598c	51.1871	0	0	61.7024	112.889	44.3	NEG
Rv2905	53.2682	0	0	59.571	112.839	44.2803	NEG
Rv1347c	55.3821	0	0	57.4397	112.822	44.2735	EG
Rv0228	44.7381	0	0	68.0831	112.821	44.2733	EG
Rv1167c	57.5058	0	0	55.3083	112.814	44.2705	NEG
Rv1339	51.0723	0	0	61.7024	112.775	44.255	EG
Rv2402	53.2027	0	0	59.571	112.774	44.2546	NEG
Rv0914c	55.2965	0	0	57.4397	112.736	44.2399	NEG
Rv2090	51.0268	0	0	61.7024	112.729	44.2371	NEG
Rv3740c	51.0197	0	0	61.7024	112.722	44.2344	NEG
Rv0311	50.9221	0	0	61.7024	112.625	44.1961	EG
Rv3491	55.0703	0	0	57.4397	112.51	44.1511	NEG
Rv2214c	55.0629	0	0	57.4397	112.503	44.1482	NEG
Rv0012	50.7534	0	0	61.7024	112.456	44.1298	NEG
Rv2848c	52.8738	0	0.00282299	59.571	112.448	44.1266	NEG
Rv0944	50.7303	0	0	61.7024	112.433	44.1208	NEG
Rv3836	54.967	0	0	57.4397	112.407	44.1106	NEG
Rv2723	61.3459	0	0	51.059	112.405	44.1099	NEG
Rv1474c	50.6926	0	0	61.7024	112.395	44.106	NEG
Rv0465c	50.687	0	0	61.7024	112.389	44.1038	NEG
Rv1496	48.5668	0	0	63.8204	112.387	44.1029	NEG
Rv1287	57.0501	0	0	55.3083	112.358	44.0916	NEG
Rv0861c	46.4003	0	0	65.9517	112.352	44.0891	NEG
Rv3274c	48.5061	0	0	63.8204	112.326	44.0791	growth_on_cholesterol
Rv1033c	46.3435	0	0	65.9517	112.295	44.0668	NEG
Rv0205	52.713	0	0	59.571	112.284	44.0625	EG
Rv0428c	52.7074	0	0	59.571	112.278	44.0602	NEG
Rv2045c	50.5752	0	0	61.7024	112.278	44.0599	NEG
Rv1685c	50.5627	0	0	61.7024	112.265	44.055	EG
Rv0593	46.2976	0	0	65.9517	112.249	44.0488	NEG
Rv3272	50.5056	0	0	61.7024	112.208	44.0326	NEG
Rv0153c	54.7608	0	0	57.4397	112.201	44.0297	growth_on_cholesterol
Rv1166	48.3749	0	0	63.8204	112.195	44.0276	EG
Rv3550	48.3693	0	0	63.8204	112.19	44.0254	NEG
Rv2835c	44.0843	0	0	68.0831	112.167	44.0167	NEG
Rv3303c	54.7047	0	0	57.4397	112.144	44.0077	EG
Rv3291c	52.572	0	0	59.571	112.143	44.0071	NEG
Rv0728c	48.3159	0	0	63.8204	112.136	44.0045	NEG
Rv3505	50.428	0	0	61.7024	112.13	44.0022	NEG
Rv1230c	56.8065	0	0	55.3083	112.115	43.996	NEG
Rv0126	50.4348	0	2.08148	59.571	112.087	43.9853	EG
Rv2046	50.3354	0	0	61.7024	112.038	43.9658	NEG
Rv2997	50.3201	0	0	61.7024	112.023	43.9598	NEG
Rv0269c	50.2843	0	0	61.7024	111.987	43.9458	NEG
Rv1510	52.377	0	0	59.571	111.948	43.9306	NEG
Rv2039c	56.5916	0	0	55.3083	111.9	43.9117	NEG
Rv3074	56.5705	0	0	55.3083	111.879	43.9034	NEG
Rv3789	50.1688	0	0	61.7024	111.871	43.9005	EG
Rv0575c	58.6745	0	0	53.1903	111.865	43.8979	NEG
Rv0118c	58.6489	0	0	53.1903	111.839	43.8879	EG
Rv0591	50.1346	0	0	61.7024	111.837	43.887	NEG
Rv1863c	52.2446	0	0	59.571	111.816	43.8786	NEG
Rv2897c	54.3513	0	0	57.4397	111.791	43.869	EG
Rv1933c	50.0158	0	0	61.7024	111.718	43.8404	NEG
Rv1747	50.0079	0	0	61.7024	111.71	43.8373	NEG
Rv3252c	47.881	0	0	63.8204	111.701	43.8338	NEG
Rv3059	49.9959	0	0	61.7024	111.698	43.8326	NEG
Rv3546	45.7401	0	0	65.9517	111.692	43.8301	growth_on_cholesterol
Rv3174	47.8653	0	0	63.8204	111.686	43.8277	NEG
Rv0851c	43.5797	0	0	68.0831	111.663	43.8187	NEG
Rv0780	10.9204	100	0.73727	0	111.658	43.8167	EG
Rv3143	49.916	0	0	61.7024	111.618	43.8012	NEG
Rv3701c	52.0255	0	0	59.571	111.596	43.7926	NEG
Rv3228	45.642	0	0	65.9517	111.594	43.7916	NEG
Rv0053	59.7618	0	0.73774	51.059	111.558	43.7777	EG
Rv3314c	49.8397	0	0	61.7024	111.542	43.7713	NEG
Rv2316	43.4284	0	0	68.0831	111.511	43.7593	NEG
Rv0898c	60.4432	0	0	51.059	111.502	43.7556	NEG
Rv3564	49.7949	0	0	61.7024	111.497	43.7537	EG
Rv1814	56.1746	0	0	55.3083	111.483	43.7481	NEG
Rv2005c	54.0354	0	0	57.4397	111.475	43.745	NEG
Rv2728c	43.3828	0	0	68.0831	111.466	43.7414	NEG
Rv1920	58.2561	0	0	53.1903	111.446	43.7337	NEG
Rv2788	51.8616	0	0	59.571	111.433	43.7283	NEG
Rv3192	51.8383	0	0	59.571	111.409	43.7192	NEG
Rv1638	48.3315	0	1.35974	61.7024	111.394	43.713	NEG
Rv2203	51.8008	0	0	59.571	111.372	43.7045	NEG
Rv0216	45.4169	0	0	65.9517	111.369	43.7032	NEG
Rv1332	51.7966	0	0	59.571	111.368	43.7028	NEG
Rv1531	53.8822	0	0	57.4397	111.322	43.6849	NEG
Rv0359	49.612	0	0	61.7024	111.314	43.682	NEG
Rv1355c	56.0015	0	0	55.3083	111.31	43.6801	EG
Rv3415c	45.3161	0	0	65.9517	111.268	43.6637	NEG
Rv3084	55.9207	0	0	55.3083	111.229	43.6485	NEG
Rv3702c	51.6524	0	0	59.571	111.223	43.6463	NEG
Rv1691	49.5204	0	0	61.7024	111.223	43.646	NEG
Rv2502c	40.9753	0	0	70.2145	111.19	43.633	NEG
Rv3268	49.4672	0	0	61.7024	111.17	43.6251	NEG
Rv2556c	55.8613	0	0	55.3083	111.17	43.6251	NEG
Rv1015c	51.565	0	0	59.571	111.136	43.6119	EG
Rv3480c	51.5632	0	0	59.571	111.134	43.6113	NEG
Rv2624c	53.6843	0	0	57.4397	111.124	43.6072	NEG
Rv0674	49.4152	0	0	61.7024	111.118	43.6047	EG
Rv3560c	49.3842	0	0	61.7024	111.087	43.5926	growth_on_cholesterol
Rv1751	55.7742	0	0	55.3083	111.083	43.591	NEG
Rv0271c	49.368	0	0	61.7024	111.07	43.5862	NEG
Rv0712	49.3557	0	0	61.7024	111.058	43.5814	NEG
Rv1393c	49.3474	0	0	61.7024	111.05	43.5781	NEG
Rv0182c	51.4714	0	0	59.571	111.042	43.5752	NEG
Rv1188	57.8368	0	0	53.1903	111.027	43.5692	EG
Rv0779c	42.9411	0	0	68.0831	111.024	43.5681	NEG
Rv1703c	57.7798	0	0	53.1903	110.97	43.5469	NEG
Rv2899c	53.5209	0	0	57.4397	110.961	43.5431	NEG
Rv1552	35.8377	9.16461	0	65.9517	110.954	43.5405	NEG
Rv2054	57.7115	0	0	53.1903	110.902	43.52	NEG
Rv2394	52.9345	0	4.76614	53.1903	110.891	43.5158	NEG
Rv1058	44.9231	0	0	65.9517	110.875	43.5094	NEG
Rv1403c	55.4648	0	0.0371693	55.3083	110.81	43.4841	NEG
Rv2609c	44.8548	0	0	65.9517	110.807	43.4827	NEG
Rv0895	49.0851	0	0	61.7024	110.787	43.4752	NEG
Rv3267	42.6982	0	0	68.0831	110.781	43.4727	EG
Rv0133	51.1837	0	0	59.571	110.755	43.4623	NEG
Rv3234c	49.0431	0	0	61.7024	110.745	43.4587	NEG
Rv3626c	49.0378	0	0	61.7024	110.74	43.4566	NEG
Rv0856	49.0281	0	0	61.7024	110.731	43.4528	NEG
Rv1314c	49.0109	0	0	61.7024	110.713	43.4461	NEG
Rv1592c	48.9739	0	0	61.7024	110.676	43.4316	EG
Rv3342	51.0971	0	0	59.571	110.668	43.4283	NEG
Rv1143	48.9618	0	0	61.7024	110.664	43.4268	NEG
Rv0135c	53.2214	0	0	57.4397	110.661	43.4256	NEG
Rv3199c	55.3133	0	0	55.3083	110.622	43.4101	NEG
Rv0771	48.9058	0	0	61.7024	110.608	43.4048	NEG
Rv2971	57.4151	0	0	53.1903	110.605	43.4037	EG
Rv3703c	51.0193	0	0	59.571	110.59	43.3978	NEG
Rv3449	42.4733	0	0	68.0831	110.556	43.3845	NEG
Rv0783c	48.8441	0	0	61.7024	110.547	43.3806	NEG
Rv3088	55.2331	0	0	55.3083	110.541	43.3786	NEG
Rv0592	46.7059	0	0	63.8204	110.526	43.3727	NEG
Rv2868c	57.3256	0	0	53.1903	110.516	43.3686	EG
Rv3431c	48.726	0	0	61.7024	110.428	43.3343	NEG
Rv1894c	48.7022	0	0	61.7024	110.405	43.3249	NEG
Rv1132	48.6602	0	0	61.7024	110.363	43.3085	NEG
Rv2605c	44.4094	0	0	65.9517	110.361	43.3078	NEG
Rv0929	46.5372	0	0	63.8204	110.358	43.3065	NEG
Rv2361c	50.7207	0	0	59.571	110.292	43.2806	EG
Rv3039c	50.7175	0	0	59.571	110.288	43.2794	EG
Rv1063c	50.6894	0	0	59.571	110.26	43.2684	NEG
Rv2668	52.8049	0	0	57.4397	110.245	43.2621	growth_on_cholesterol
Rv0912	44.2768	0	0	65.9517	110.229	43.2558	NEG
Rv3195	42.1412	0	0	68.0831	110.224	43.2542	NEG
Rv1550	44.2636	0	0	65.9517	110.215	43.2506	NEG
Rv2917	48.4766	0	0	61.7024	110.179	43.2364	NEG
Rv2712c	50.6075	0	0	59.571	110.178	43.2362	NEG
Rv1970	44.214	0	0	65.9517	110.166	43.2312	NEG
Rv0868c	52.6992	0	0	57.4397	110.139	43.2207	NEG
Rv2034	50.5499	0	0	59.571	110.121	43.2136	NEG
Rv1165	46.2938	0	0	63.8204	110.114	43.211	NEG
Rv1124	48.4028	0	0	61.7024	110.105	43.2074	NEG
Rv0210	48.354	0	0	61.7024	110.056	43.1883	NEG
Rv1783	58.9776	0	0	51.059	110.037	43.1805	EG
Rv3134c	52.566	0	0	57.4397	110.006	43.1684	NEG
Rv1216c	54.6719	0	0	55.3083	109.98	43.1584	NEG
Rv0673	52.4934	0	0	57.4397	109.933	43.1399	NEG
Rv2343c	50.3411	0	0	59.571	109.912	43.1317	EG
Rv1824	50.2865	0	0	59.571	109.858	43.1102	EG
Rv0409	48.3089	10.4834	0	51.059	109.851	43.1078	NEG
Rv0773c	52.3689	0	0	57.4397	109.809	43.0911	NEG
Rv3733c	52.3684	0	0	57.4397	109.808	43.0909	NEG
Rv3056	50.2312	0	0	59.571	109.802	43.0885	NEG
Rv2622	56.5239	0	0	53.1903	109.714	43.054	NEG
Rv2377c	47.9491	0	0	61.7024	109.652	43.0294	NEG
Rv1020	47.9265	0	0	61.7024	109.629	43.0205	NEG
Rv1329c	50.0417	0	0	59.571	109.613	43.0142	NEG
Rv0293c	52.1724	0	0	57.4397	109.612	43.0139	NEG
Rv3523	47.9047	0	0	61.7024	109.607	43.012	NEG
Rv0672	47.9027	0	0	61.7024	109.605	43.0112	NEG
Rv0307c	56.3417	0	0	53.1903	109.532	42.9825	NEG
Rv0045c	47.8221	0	0	61.7024	109.525	42.9796	NEG
Rv3819	54.2001	0	0	55.3083	109.508	42.9732	NEG
Rv3164c	43.5384	0	0	65.9517	109.49	42.9661	NEG
Rv2583c	46.2558	0	1.47454	61.7024	109.433	42.9436	EG
Rv0923c	56.2337	0	0	53.1903	109.424	42.9401	NEG
Rv2923c	49.8363	0	0	59.571	109.407	42.9336	NEG
Rv3552	49.8258	0	0	59.571	109.397	42.9294	NEG
Rv3700c	51.9255	0	0	57.4397	109.365	42.9171	NEG
Rv3567c	45.5181	0	0	63.8204	109.339	42.9066	NEG
Rv1823	49.7644	0	0	59.571	109.335	42.9053	NEG
Rv1276c	45.509	0	0	63.8204	109.329	42.903	NEG
Rv1099c	51.8531	0	0	57.4397	109.293	42.8887	EG
Rv1750c	47.5677	0	0	61.7024	109.27	42.8797	NEG
Rv2234	51.7859	0	0	57.4397	109.226	42.8623	NEG
Rv1341	53.8914	0	0	55.3083	109.2	42.8521	NEG
Rv3773c	55.9756	0	0	53.1903	109.166	42.8388	NEG
Rv1645c	47.4581	0	0	61.7024	109.161	42.8367	NEG
Rv3328c	47.4531	0	0	61.7024	109.155	42.8347	NEG
Rv3664c	43.1978	0	0	65.9517	109.149	42.8324	NEG
Rv0551c	47.4445	0	0	61.7024	109.147	42.8314	NEG
Rv1556	49.5731	0	0	59.571	109.144	42.8303	NEG
Rv0002	49.5671	0	0	59.571	109.138	42.8279	EG
Rv3542c	47.4314	0	0	61.7024	109.134	42.8262	growth_on_cholesterol
Rv1212c	49.5615	0	0	59.571	109.132	42.8257	NEG
Rv1253	49.5361	0	0	59.571	109.107	42.8158	NEG
Rv1934c	47.3818	0	0	61.7024	109.084	42.8068	NEG
Rv3525c	51.6355	0	0	57.4397	109.075	42.8032	NEG
Rv1524	49.4991	0	0	59.571	109.07	42.8012	NEG
Rv1695	51.5987	0	0	57.4397	109.038	42.7888	EG
Rv2799	49.4574	0	0	59.571	109.028	42.7849	growth_on_cholesterol
Rv1935c	46.8725	0	0.398982	61.7024	108.974	42.7635	NEG
Rv3656c	51.5302	0	0	57.4397	108.97	42.7619	NEG
Rv3031	57.8888	0	0	51.059	108.948	42.7532	EG
Rv1204c	49.3615	0	0	59.571	108.933	42.7473	NEG
Rv3698	49.3549	0	0	59.571	108.926	42.7447	NEG
Rv3198c	47.1824	0	0	61.7024	108.885	42.7285	EG
Rv3218	47.1457	0	0	61.7024	108.848	42.7141	NEG
Rv0763c	42.8459	0	0	65.9517	108.798	42.6943	NEG
Rv1317c	49.1505	0	0	59.571	108.721	42.6644	NEG
Rv0946c	58.9931	46.5413	3.15563	0	108.69	42.6521	EG
Rv1024	44.8251	0	0	63.8204	108.646	42.6346	EG
Rv2314c	46.9182	0	0	61.7024	108.621	42.6249	NEG
Rv0583c	53.3102	0	0	55.3083	108.619	42.624	NEG
Rv3055	49.035	0	0	59.571	108.606	42.6191	NEG
Rv0770	49.0327	0	0	59.571	108.604	42.6182	NEG
Rv1264	53.2885	0	0	55.3083	108.597	42.6155	NEG
Rv0214	46.8895	0	0	61.7024	108.592	42.6136	NEG
Rv3262	55.3626	0	0	53.1903	108.553	42.5983	NEG
Rv3455c	48.9531	0	0	59.571	108.524	42.587	EG
Rv1689	53.2114	0	0	55.3083	108.52	42.5853	EG
Rv0887c	48.9196	0	0	59.571	108.491	42.5738	NEG
Rv1847	46.7735	0	0	61.7024	108.476	42.5681	NEG
Rv1151c	48.2077	0	0.665754	59.571	108.444	42.5557	NEG
Rv3203	48.8011	0	0	59.571	108.372	42.5273	NEG
Rv1616	48.7956	0	0	59.571	108.367	42.5252	NEG
Rv0421c	48.7659	0	0	59.571	108.337	42.5135	NEG
Rv1128c	44.4804	0	0	63.8204	108.301	42.4994	EG
Rv2751	57.2408	0	0	51.059	108.3	42.499	NEG
Rv3217c	52.9801	0	0	55.3083	108.288	42.4945	NEG
Rv1258c	57.2115	0	0	51.059	108.27	42.4875	NEG
Rv3670	42.3062	0	0	65.9517	108.258	42.4825	EG
Rv0139	48.6842	0	0	59.571	108.255	42.4815	NEG
Rv0043c	55.059	0	0	53.1903	108.249	42.4791	NEG
Rv3473c	46.5263	0	0	61.7024	108.229	42.4711	NEG
Rv2782c	48.6499	0	0	59.571	108.221	42.468	NEG
Rv1191	50.7695	0	0	57.4397	108.209	42.4634	NEG
Rv3380c	50.7562	0	0	57.4397	108.196	42.4582	NEG
Rv1431	46.461	0	0	61.7024	108.163	42.4454	NEG
Rv2036	52.8285	0	0	55.3083	108.137	42.435	NEG
Rv3562	46.4152	0	0	61.7024	108.118	42.4275	NEG
Rv0827c	50.6778	0	0	57.4397	108.117	42.4274	NEG
Rv0274	52.7834	0	0	55.3083	108.092	42.4173	NEG
Rv2748c	50.6327	0	0	57.4397	108.072	42.4097	EG
Rv1353c	48.4656	0	0	59.571	108.037	42.3957	NEG
Rv2915c	48.4479	0	0	59.571	108.019	42.3887	NEG
Rv3553	46.2545	0	0	61.7024	107.957	42.3644	growth_on_cholesterol
Rv3598c	52.6173	0	0	55.3083	107.926	42.3521	EG
Rv2851c	52.6114	0	0	55.3083	107.92	42.3498	NEG
Rv1118c	48.3417	0	0	59.571	107.913	42.347	NEG
Rv0822c	48.3202	0	0	59.571	107.891	42.3386	NEG
Rv1280c	48.3029	0	0	59.571	107.874	42.3318	NEG
Rv0629c	43.9953	0	0	63.8204	107.816	42.309	NEG
Rv2825c	48.2075	0	0	59.571	107.778	42.2944	NEG
Rv3300c	46.0399	0	0	61.7024	107.742	42.2802	NEG
Rv3270	43.8779	0	0	63.8204	107.698	42.2629	NEG
Rv0703	66.6887	0	40.9695	0	107.658	42.2472	EG
Rv0711	45.9361	0	0	61.7024	107.639	42.2395	NEG
Rv3276c	45.544	0.356584	0	61.7024	107.603	42.2255	EG
Rv1056	54.411	0	0	53.1903	107.601	42.2249	NEG
Rv3096	56.5073	0	0	51.059	107.566	42.2111	NEG
Rv0517	47.887	0	0	59.571	107.458	42.1686	NEG
Rv0381c	47.8861	0	0	59.571	107.457	42.1683	NEG
Rv2884	49.967	0	0	57.4397	107.407	42.1485	NEG
Rv0499	47.825	0	0	59.571	107.396	42.1443	NEG
Rv2894c	45.6843	0	0	61.7024	107.387	42.1407	NEG
Rv2363	43.5313	0	0	63.8204	107.352	42.1269	NEG
Rv3204	45.6323	0	0	61.7024	107.335	42.1202	NEG
Rv2060	49.8881	0	0	57.4397	107.328	42.1175	NEG
Rv1120c	52.0135	0	0	55.3083	107.322	42.1152	NEG
Rv3335c	41.339	0	0	65.9517	107.291	42.103	NEG
Rv1272c	41.292	0	0	65.9517	107.244	42.0845	NEG
Rv1764	49.7927	0	0	57.4397	107.232	42.0801	NEG
Rv2089c	47.5954	0	0	59.571	107.166	42.0542	NEG
Rv1022	45.4617	0	0	61.7024	107.164	42.0533	NEG
Rv2828c	47.5905	0	0	59.571	107.162	42.0523	EG
Rv3312c	51.8063	0	0	55.3083	107.115	42.0339	NEG
Rv1816	53.9183	0	0	53.1903	107.109	42.0315	NEG
Rv1016c	45.4019	0	0	61.7024	107.104	42.0298	NEG
Rv3565	45.3725	0	0	61.7024	107.075	42.0183	EG
Rv0762c	45.3471	0	0	61.7024	107.049	42.0083	NEG
Rv1369c	49.5867	0	0	57.4397	107.026	41.9992	NEG
Rv3571	43.1948	0	0	63.8204	107.015	41.9949	growth_on_cholesterol
Rv0784	45.3077	0	0	61.7024	107.01	41.9929	NEG
Rv2701c	47.4189	0	0	59.571	106.99	41.9849	NEG
Rv2729c	49.5228	0	0	57.4397	106.962	41.9742	NEG
Rv3232c	51.5435	0	0	55.3083	106.852	41.9307	NEG
Rv2719c	49.4097	0	0	57.4397	106.849	41.9298	NEG
Rv3721c	55.7667	0	0	51.059	106.826	41.9205	EG
Rv2854	49.3674	0	0	57.4397	106.807	41.9132	NEG
Rv3400	51.4807	0	0	55.3083	106.789	41.9061	NEG
Rv3772	55.6717	0	0	51.059	106.731	41.8832	NEG
Rv0092	45.0137	0	0	61.7024	106.716	41.8775	NEG
Rv2032	44.9963	0	0	61.7024	106.699	41.8707	NEG
Rv0950c	49.1846	0	0	57.4397	106.624	41.8415	NEG
Rv0990c	44.9135	0	0	61.7024	106.616	41.8382	NEG
Rv3275c	40.639	0	0.000470499	65.9517	106.591	41.8285	EG
Rv0866	44.7534	0	0.0112919	61.7024	106.467	41.7798	NEG
Rv1438	61.6758	44.7894	0	0	106.465	41.7791	EG
Rv0560c	44.7599	0	0	61.7024	106.462	41.7779	NEG
Rv0052	46.8831	0	0	59.571	106.454	41.7747	NEG
Rv1148c	42.5992	0	0	63.8204	106.42	41.7611	NEG
Rv1316c	46.827	0	0	59.571	106.398	41.7526	NEG
Rv3555c	42.5357	0	0	63.8204	106.356	41.7362	NEG
Rv1181	48.84	0	0	57.4397	106.28	41.7063	NEG
Rv2765	44.5562	0	0	61.7024	106.259	41.698	NEG
Rv1139c	55.1813	0	0	51.059	106.24	41.6908	NEG
Rv3509c	55.1808	0	0	51.059	106.24	41.6906	NEG
Rv0585c	53.0115	0	0	53.1903	106.202	41.6757	NEG
Rv0336	48.7542	0	0	57.4397	106.194	41.6726	NEG
Rv2229c	42.3064	0	0	63.8204	106.127	41.6462	EG
Rv1357c	50.7869	0	0	55.3083	106.095	41.6338	NEG
Rv0457c	48.6216	0	0	57.4397	106.061	41.6205	NEG
Rv2249c	46.4638	0	0	59.571	106.035	41.6101	NEG
Rv2505c	44.277	0	0	61.7024	105.979	41.5884	NEG
Rv1066	44.2447	0	0	61.7024	105.947	41.5757	NEG
Rv0828c	39.9712	0	0	65.9517	105.923	41.5662	NEG
Rv0776c	50.5912	0	0	55.3083	105.9	41.5571	NEG
Rv1083	50.5595	0	0	55.3083	105.868	41.5446	NEG
Rv3518c	44.0572	0	0	61.7024	105.76	41.5021	NEG
Rv1539	50.4451	0	0	55.3083	105.753	41.4997	EG
Rv0273c	50.4205	0	0	55.3083	105.729	41.49	NEG
Rv3510c	52.5379	0	0	53.1903	105.728	41.4898	NEG
Rv3016	52.5288	0	0	53.1903	105.719	41.4862	NEG
Rv0515	48.2536	0	0	57.4397	105.693	41.4761	NEG
Rv2072c	46.0486	0	0.00282299	59.571	105.622	41.4483	NEG
Rv2033c	46.0121	0	0	59.571	105.583	41.4329	NEG
Rv0792c	45.9888	0	0	59.571	105.56	41.4237	NEG
Rv0737	43.7811	0	0	61.7024	105.483	41.3938	NEG
Rv0070c	52.2621	0	0	53.1903	105.452	41.3816	NEG
Rv2106	52.2281	0	0	53.1903	105.418	41.3683	NEG
Rv2690c	43.6207	0	0	61.7024	105.323	41.3308	EG
Rv3663c	45.7376	0	0	59.571	105.309	41.3252	NEG
Rv2666	49.9795	0	0	55.3083	105.288	41.317	NEG
Rv2064	45.7044	0	0	59.571	105.275	41.3121	NEG
Rv0904c	42.9918	0	9.09189	53.1903	105.274	41.3116	NEG
Rv3758c	49.9545	0	0	55.3083	105.263	41.3072	NEG
Rv3475	52.0448	0	0	53.1903	105.235	41.2963	NEG
Rv2180c	47.6483	0	0	57.4397	105.088	41.2386	NEG
Rv2355	51.8669	0	0	53.1903	105.057	41.2265	NEG
Rv3830c	51.8429	0	0	53.1903	105.033	41.2171	NEG
Rv2506	49.7005	0	0	55.3083	105.009	41.2075	growth_on_cholesterol
Rv1997	47.54	0	0	57.4397	104.98	41.1961	NEG
Rv3649	45.3953	0	0	59.571	104.966	41.1908	NEG
Rv0791c	43.263	0	0	61.7024	104.965	41.1905	NEG
Rv1259	47.4868	0	0	57.4397	104.926	41.1752	NEG
Rv1756c	47.4867	0	0	57.4397	104.926	41.1752	NEG
Rv1368	53.8667	0	0	51.059	104.926	41.1749	NEG
Rv3070	51.7095	0	0	53.1903	104.9	41.1647	NEG
Rv2026c	47.4588	0	0	57.4397	104.899	41.1642	EG
Rv0181c	47.3882	0	0	57.4397	104.828	41.1365	NEG
Rv3537	40.9812	0	0.00470498	63.8204	104.806	41.128	growth_on_cholesterol
Rv2390c	51.6111	0	0	53.1903	104.801	41.1261	NEG
Rv2027c	47.3372	0	0	57.4397	104.777	41.1165	NEG
Rv1634	51.3948	0	0	53.1903	104.585	41.0412	NEG
Rv3445c	49.2359	0	0	55.3083	104.544	41.0252	NEG
Rv3406	47.0779	0	0	57.4397	104.518	41.0148	NEG
Rv2479c	51.3268	0	0	53.1903	104.517	41.0146	NEG
Rv3696c	45.9236	1.12244	0	57.4397	104.486	41.0023	EG
Rv2474c	49.1772	0	0	55.3083	104.486	41.0022	NEG
Rv2937	53.3751	0	0	51.059	104.434	40.982	NEG
Rv1028c	51.2372	0	0	53.1903	104.427	40.9794	NEG
Rv0508	46.9859	0	0	57.4397	104.426	40.9786	NEG
Rv2223c	40.5344	0	0	63.8204	104.355	40.9509	NEG
Rv3061c	42.6194	0	0	61.7024	104.322	40.9379	NEG
Rv0111	48.9291	0	0	55.3083	104.237	40.9048	NEG
Rv2814c	50.9601	0	0	53.1903	104.15	40.8707	NEG
Rv1817	42.4415	0	0	61.7024	104.144	40.8681	NEG
Rv0081	53.0799	0	0	51.059	104.139	40.8662	NEG
Rv0197	50.8406	0	0	53.1903	104.031	40.8237	NEG
Rv2100	46.5593	0	0	57.4397	103.999	40.8113	NEG
Rv2613c	33.7228	0	0	70.2145	103.937	40.787	EG
Rv0630c	44.3578	0	0	59.571	103.929	40.7837	NEG
Rv0764c	44.345	0	0	59.571	103.916	40.7787	NEG
Rv2896c	44.264	0	0	59.571	103.835	40.7469	NEG
Rv1879	52.7455	0	0	51.059	103.804	40.7349	NEG
Rv2913c	48.4899	0	0	55.3083	103.798	40.7325	NEG
Rv1252c	50.5856	0	0	53.1903	103.776	40.7237	NEG
Rv0136	44.1912	0	0	59.571	103.762	40.7183	NEG
Rv1075c	46.3116	0	0	57.4397	103.751	40.714	NEG
Rv2640c	52.6082	0	0	51.059	103.667	40.681	NEG
Rv3530c	41.9282	0	0	61.7024	103.631	40.6667	NEG
Rv0958	48.2704	0	0	55.3083	103.579	40.6463	NEG
Rv3326	50.3484	0	0	53.1903	103.539	40.6306	NEG
Rv1455	48.183	0	0	55.3083	103.491	40.612	NEG
Rv2578c	46.0513	0	0	57.4397	103.491	40.6119	NEG
Rv3531c	41.7851	0	0	61.7024	103.487	40.6105	growth_on_cholesterol
Rv1378c	48.1599	0	0	55.3083	103.468	40.6029	NEG
Rv2248	45.9739	0	0	57.4397	103.414	40.5815	NEG
Rv1973	48.0742	0	0	55.3083	103.382	40.5693	NEG
Rv2689c	41.6494	0	0	61.7024	103.352	40.5573	NEG
Rv1146	39.4995	0	0	63.8204	103.32	40.5448	NEG
Rv2972c	41.6091	0	0	61.7024	103.312	40.5415	NEG
Rv2893	47.9954	0	0	55.3083	103.304	40.5384	NEG
Rv2436	45.7726	0.0289895	0	57.4397	103.241	40.5139	NEG
Rv0989c	39.276	0	0	63.8204	103.096	40.4571	NEG
Rv0799c	47.7629	0	0	55.3083	103.071	40.4471	NEG
Rv0796	49.8604	0	0	53.1903	103.051	40.4391	NEG
Rv3401	47.7351	0	0	55.3083	103.043	40.4363	NEG
Rv2938	45.5066	0	0	57.4397	102.946	40.3981	NEG
Rv3296	43.3063	0	0	59.571	102.877	40.3711	NEG
Rv2167c	49.5905	0	0	53.1903	102.781	40.3332	NEG
Rv1728c	49.5176	0	0	53.1903	102.708	40.3046	NEG
Rv3557c	42.7604	0	0	59.571	102.331	40.1569	NEG
Rv3575c	51.2615	0	0	51.059	102.321	40.1526	growth_on_cholesterol
Rv3391	46.9316	0	2.04619	53.1903	102.168	40.0928	NEG
Rv2918c	46.7329	0	0	55.3083	102.041	40.043	NEG
Rv1820	48.7878	0	0	53.1903	101.978	40.0182	NEG
Rv2029c	53.2166	44.8896	3.83032	0	101.937	40.0019	NEG
Rv1260	48.6454	0	0	53.1903	101.836	39.9623	NEG
Rv3063	48.6431	0	0	53.1903	101.833	39.9614	NEG
Rv2887	50.7494	0	0	51.059	101.808	39.9516	NEG
Rv2042c	44.3288	0	0	57.4397	101.769	39.936	NEG
Rv2347c	80.5462	0	21.0355	0	101.582	39.8627	NEG
Rv0564c	44.088	0	0	57.4397	101.528	39.8415	NEG
Rv2623	43.9601	0	0	57.4397	101.4	39.7913	EG
Rv2669	46.0181	0	0	55.3083	101.326	39.7625	NEG
Rv2973c	39.6029	0	0	61.7024	101.305	39.7542	EG
Rv0992c	33.0984	0	0	68.0831	101.182	39.7056	NEG
Rv3370c	43.6869	0	0	57.4397	101.127	39.6841	NEG
Rv3170	43.668	0	0	57.4397	101.108	39.6767	EG
Rv3324c	41.5	0	0	59.571	101.071	39.6622	NEG
Rv0625c	49.8604	0	0	51.059	100.919	39.6028	NEG
Rv0481c	41.141	0	0	59.571	100.712	39.5214	NEG
Rv3856c	41.1326	0	0	59.571	100.704	39.5181	NEG
Rv2705c	47.5043	0	0	53.1903	100.695	39.5145	NEG
Rv2482c	45.3798	0	0	55.3083	100.688	39.512	NEG
Rv2649	47.1022	0	0	53.1903	100.292	39.3567	NEG
Rv1125	40.5667	0	0	59.571	100.138	39.296	EG
Rv1526c	40.4867	0	0	59.571	100.058	39.2646	NEG
Rv3187	46.8402	0	0	53.1903	100.03	39.2539	NEG
Rv3514	100	0	0	0	100	39.242	EG
Rv1712	48.4717	0.282239	0	51.059	99.8129	39.1685	EG
Rv0936	48.302	0	0	51.059	99.361	38.9912	NEG
Rv0117	44.0499	0	0	55.3083	99.3582	38.9901	NEG
Rv0010c	48.0866	0	0	51.059	99.1456	38.9067	NEG
Rv3833	45.7959	0	0	53.1903	98.9862	38.8441	NEG
Rv3416	61.3919	0	37.3683	0	98.7602	38.7554	NEG
Rv0691c	36.9209	0	0	61.7024	98.6233	38.7017	NEG
Rv2323c	47.5577	0	0	51.059	98.6167	38.6991	NEG
Rv2574	45.2091	0	0	53.1903	98.3994	38.6139	NEG
Rv0975c	34.559	0	0	63.8204	98.3794	38.606	NEG
Rv3185	45.1495	0	0	53.1903	98.3398	38.5905	NEG
Rv3875	83.8057	0	14.3074	0	98.113	38.5015	NEG
Rv3132c	42.2984	0	0.348168	55.3083	97.9549	38.4394	EG
[truncated: 1,925 more rows]
